# Supplementary material for: Endomitosis controls tissue-specific gene expression during development
Source: PLoS Biol. 2022 May 24;20(5):e3001597. doi: 10.1371/journal.pbio.3001597 (PMC9129049; doi:10.1371/journal.pbio.3001597)
Supplement: S1 Data — (XLSX) [file pbio.3001597.s014.xlsx]

## Sheet: Figure 1E
Figure 1E - Number of intestinal nuclei in adult hermaphrodites containing Pges-1::TIR1; AID::knl-1 and grown under auxin (+) or auxin control (ct) conditions
	control (ct)	auxin (+)
	35	22
	34	21
	33	20
	32	20
	34	20
	34	20
	33	21
	33	20
	32	21
	32	21
	34	20
	34	22
	34	20
	33	21
	32	22
	35	21
	33	20
	32	20
	34	20
	35	20
	33	20
	33	21
	31	20
	34	21
	33	22
	32	20
	33	20
	34	20
	33	20
	31	21
	32	20
		21
		20
		21
		20
		21
Minimum	31	20
25% Percentile	32	20
Median	33	20
75% Percentile	34	21
Maximum	35	22
Range	4	2

## Sheet: Figure 1G
Figure 1G - Number of binucleated intestinal cells in adult hermaphrodites containing Pges-1::TIR1; AID::knl-1 and grown under auxin (+) or auxin control (ct) conditions
	control (ct)	auxin (+)
	14	2
	14	0
	13	0
	12	0
	14	0
	14	0
	13	1
	13	0
	12	1
	12	1
	14	0
	14	0
	14	0
	13	0
	12	2
	15	1
	13	0
	12	0
	14	0
	15	0
	13	0
	13	1
	11	0
	14	1
	13	2
	12	0
	13	0
	14	0
	13	0
	11	1
	12	0
		1
		0
		1
		0
		0
Minimum	11	0
25% Percentile	12	0
Median	13	0
75% Percentile	14	1
Maximum	15	2
Range	4	2

## Sheet: Figure 1H
Figure 1H - Quantification of intestinal nuclear ploidy
	TIR-1 + AID::cdk-1		TIR-1 + AID::knl-1
	control (ct)	auxin (+)	control (ct)	auxin (+)
	32.47	67.0857	28.4785	63.0343
	29.6518	68.4927	35.3431	61.6672
	31.1524	66.2734	34.6719	51.385
	31.1795	59.8036	32.8926	59.853
	35.269	60.2958	31.0655	67.1917
	30.3837	60.7288	33.9283	64.1789
	34.8442	66.6623	29.6649	77.8669
	31.9246	64.5042	33.3317	73.1157
	32.6671	62.5862	33.5781	69.3425
	32.7447	54.9164		61.1047
	33.2537	60.9782		60.0043
	31.8972	64.1567		60.8177
	31.4179	67.3716		61.4689
	33.6232	59.4641
		63.4775
Minimum	29.6518	54.9164	28.4785	51.385
25% Percentile	31.2391	60.5123	31.0655	60.8177
Median	32.1973	63.4775	33.3317	61.6672
75% Percentile	33.346	66.6623	34.3001	68.2671
Maximum	35.269	68.4927	35.3431	77.8669
Range	5.61715	13.5764	6.86454	26.4818

## Sheet: Figure 2A
Figure 2A - Total body length of Pges-1::TIR1; AID::knl-1 young adults grown under control conditions (ct) or in the presence of auxin (+)
	control (ct)	auxin (+)
	1132.54	950.015
	979.507	1089.33
	1132.92	1055.06
	1174.53	1259.46
	1166.89	1191.3
	1042.82	1297.98
	1104.87	1104.5
	1077.22	1212.57
	1194.86	1189.43
	1268.76	1137.8
	1118.44	1112.54
	1150.58	1201.76
	1210.78	1138.43
	1183.49	1158.57
	1029.11	1188.71
	1143.19	1234.16
	1178.91	1198
	1265.39	1175.11
	1247.39	1153.29
	1222.31	1221.09
	1198.63	1173
	1268.08	1265.61
	1310.99	1290.74
	1232.02	1207.52
	1332.14	1300.93
	1288.44	1178.71
	1307.16	1302.81
	1281.11	1263.17
	1266.38	1241.43
	1179	1182.71
		1229.51
		1235.91
Minimum	979.5	950
25% Percentile	1133	1155
Median	1189	1195
75% Percentile	1267	1240
Maximum	1332	1303
Range	352.6	352.8

## Sheet: Figure 2B
Figure 2B - Total body width of Pges-1::TIR1; AID::knl-1 young adults grown under control conditions (ct) or in the presence of auxin (+)
	control (ct)	auxin (+)
	65.606	58.57
	53.41	57.211
	64.647	64.666
	64.487	70.731
	66.383	76.456
	54.518	73.308
	65.534	61.268
	62.989	69.675
	69.888	62.764
	66.863	60.483
	59.859	63.956
	61.637	67.071
	64.451	63.767
	64.628	61.712
	49.965	60.314
	74.445	75.021
	76.197	74
	74.101	79.79
	83.506	72.996
	74.863	77.447
	81.728	77.655
	77.028	77.708
	77.901	78.898
	76.859	73.239
	79.7	77.199
	79.8	75.779
	81.22	80.439
	79.84	72.997
	79.63	78.626
	81.92	75.381
		80.976
		81.646
Minimum	49.97	57.21
25% Percentile	64.48	63.81
Median	71.99	73.27
75% Percentile	79.65	77.6
Maximum	83.51	81.65
Range	33.54	24.44

## Sheet: Figure 2D
Figure 2D - Intestinal cell length of Pges-1::TIR1; AID::knl-1 young adults grown under control conditions (ct) or in the presence of auxin (+)
	control (ct)	auxin (+)
	129.757	119.006
	111.403	104.636
	120.779	126.113
	111.979	102.657
	108.497	136.516
	124.979	110.99
	119.493	121.972
	111.522	113.864
	125.247	107.807
	109.976	115.035
	134.324	100.837
	109.022	111.251
	91.557	115.065
	106.601	107.607
	117.865	118.502
	108.095	112.978
	116.342	117.907
	128.218	125.098
	106.954	95.864
	117.182	117.495
	117.519	120.676
	103.944	100.333
	111.11
	92.786
	95.562
	89.995
	103.178
Minimum	89.995	95.864
25% Percentile	106.778	107.657
Median	111.403	114.45
75% Percentile	119.493	119.424
Maximum	134.324	136.516
Range	44.329	40.652

## Sheet: Figure 2E
Figure 2E - Intestinal cell width of Pges-1::TIR1; AID::knl-1 animals grown under control conditions (ct) or in the presence of auxin (+)
	control (ct)	auxin (+)
	21.27	16.175
	18.294	21.045
	18.128	19.653
	17.473	20.707
	13.377	13.347
	19.935	19.249
	18.025	17.578
	19.158	17.24
	16.895	17.473
	19.018	18.553
	17.93	18.368
	17.284	17.465
	16.408	15.607
	19.074	14.912
	13.945	21.063
	18.169	18.349
	20.946	17.454
	17.716	18.119
	17.864	18.449
	18.644	19.119
	16.066	11.785
	18.404	15.917
	19.126	19.655
	16.35	17.727
	15.606	15.995
	18.536
	21.871
	16.593
Minimum	13.377	11.785
25% Percentile	16.8195	16.175
Median	18.0765	17.727
75% Percentile	19.06	19.184
Maximum	21.871	21.063
Range	8.494	9.278

## Sheet: Figure 2G
Figure 2G - Intestinal brush border width in Pges-1::TIR1; AID::knl-1 animals grown under control conditions (ct) or in the presence of auxin (+)
	control (ct)	auxin (+)
	1.541	0.824
	2.141	1.168
	0.848	1.502
	2.014	1.362
	1.449	1.162
	1.718	1.419
	1.433	1.539
	1.51	1.13
	1.58	1.369
	1.175	1.497
	1.355	1.21
	1.492	1.407
	1.343	1.17
	1.661	1.588
	1.635	1.355
	1.547	1.264
	1.338	1.599
	1.524	1.453
	1.384	1.189
	1.405	1.638
	1.639	1.503
	1.371	1.213
	1.41	1.425
	1.244	1.51
	1.28	1.752
	1.3	1.552
	1.38	1.074
	1.15	1.225
	1.181	1.499
	1.375	1.343
	1.403	1.625
	1.401	1.383
	1.439	1.511
	1.277	1.155
	1.492
	1.211
	1.39
	1.291
	1.264
	1.059
Minimum	0.848	0.824
25% Percentile	1.28825	1.21075
Median	1.3955	1.395
75% Percentile	1.5205	1.51025
Maximum	2.141	1.752
Range	1.293	0.928

## Sheet: Figure 2H
Figure 2H - Intestinal lumen width in Pges-1::TIR1; AID::knl-1 animals grown under control conditions (ct) or in the presence of auxin (+)
	control (ct)	auxin (+)
	1.912	3.813
	1.284	1.184
	0.447	0.901
	2.441	0.949
	1.84	0.75
	1.053	0.495
	1.372	1.049
	1.568	0.537
	0.83	0.722
	0.672	0.53
	1.007	0.479
	1.147	0.477
	2.284	0.369
	1.324	0.428
	0.849	0.661
	1.009	0.496
	0.637	0.408
	0.698	0.541
	0.79	0.448
	0.664	0.869
	0.932	0.55
	0.479	0.83
	0.834	0.855
	0.638	0.637
	0.596	0.639
	0.752	0.646
	0.766	0.479
	0.469	0.597
	0.601	0.615
	0.586	0.824
	0.563	1.306
	0.489	0.733
	0.613	0.659
	0.811	0.816
	0.595
	0.433
	0.552
	0.685
	0.677
	0.806
Minimum	0.433	0.369
25% Percentile	0.59975	0.5045
Median	0.759	0.6425
75% Percentile	1.042	0.83625
Maximum	2.441	3.813
Range	2.008	3.444

## Sheet: Figure 2K
Figure 2K - Average nuclear volumes
	control (ct)	auxin (+)
	503.376	1870.45
	420.657	1515.9
	544.124	1958.97
	613.67	1431.33
	665.733	1446.14
	461.282	1151.99
	527.101	1655.66
	556.217	1922.49
	586.985	1232.1
	551.426	1537.09
	579.882	1630.98
	600.929	1277.12
	642.564	1264.97
	787.693	1310.15
	490.474	1116.12
	673.921	1410.89
	606.188	1536.33
	704.915	1207.76
		1833.45
		1225.24
		1098.77
		1750.37
		1503.08
		1445.44
		1475.49
		1588.68
		1029.73
		1422.02
		1100.18
		1439.99
Minimum	420.657	1029.73
25% Percentile	531.357	1240.32
Median	583.434	1442.72
75% Percentile	648.356	1599.25
Maximum	787.693	1958.97
Range	367.036	929.238

[truncated: 42 more sheets: Figure 2L, Figure 2M, Figure 3A, Figure 3B, Figure 4A, Figure 4C, Figure 4D, Figure 4E, Figure 4F, Figure 4G, Figure 5B, Figure 5C, Figure 5E, Figure 5F, Figure 5G, Figure 6A, Figure 6D, Figure 6E, Figure 7A, Figure 7B …]
