# Supplementary material for: Endomitosis controls tissue-specific gene expression during development
Source: PLoS Biol. 2022 May 24;20(5):e3001597. doi: 10.1371/journal.pbio.3001597 (PMC9129049; doi:10.1371/journal.pbio.3001597)
Supplement: S2 Data — (CSV) [file pbio.3001597.s015.csv]

Var1	Var2	value	log2(read counts/UMI counts)
2L52.1	X042	2	1
2RSSE.1	X042	2.666666667	1.41503749927884
2RSSE.2	X042	2.5	1.32192809488736
4R79.1	X042	0	#NUM!
4R79.2	X042	0	#NUM!
AC3.1	X042	0	#NUM!
AC3.10	X042	0	#NUM!
AC3.2	X042	1	0
AC3.5	X042	1	0
AC3.6	X042	0	#NUM!
AC3.7	X042	1	0
AC3.8	X042	1	0
AC7.1	X042	0	#NUM!
AC7.2	X042	1.45	0.53605290024021
AC8.11	X042	0	#NUM!
AC8.4	X042	0	#NUM!
AH10.4	X042	0	#NUM!
AH6.14	X042	0	#NUM!
AH6.5	X042	3.008985879	1.58927733636058
AH6.7	X042	0	#NUM!
AH6.8	X042	0	#NUM!
AH9.1	X042	0	#NUM!
AH9.2	X042	1.230769231	0.299560281858907
AH9.3	X042	1.2	0.263034405833794
AH9.4	X042	0	#NUM!
AH9.6	X042	1	0
B0001.1	X042	1.172839506	0.230005605446312
B0001.2	X042	1	0
B0001.3	X042	1	0
B0001.4	X042	1.151515152	0.20353339408513
B0001.5	X042	1.25	0.321928094887362
B0001.6	X042	1.095238095	0.131244533278246
B0001.7	X042	1.076923077	0.106915203916503
B0001.8	X042	1	0
B0019.1	X042	1.75	0.807354922057604
B0019.2	X042	1.090909091	0.125530882083858
B0024.1	X042	0	#NUM!
B0024.10	X042	1	0
B0024.11	X042	1.142857143	0.192645077942392
B0024.12	X042	1.333333333	0.41503749927884
B0024.13	X042	1.230769231	0.299560281858907
B0024.14	X042	1.166666667	0.22239242133644
B0024.15	X042	1	0
B0024.2	X042	0	#NUM!
B0024.3	X042	0	#NUM!
B0024.4	X042	0	#NUM!
B0024.8	X042	0	#NUM!
B0024.9	X042	1.121212121	0.165059246270495
B0025.1	X042	1.142857143	0.192645077942392
B0025.2	X042	1.2	0.263034405833794
B0025.4	X042	1.1875	0.247927513443586
B0034.1	X042	1	0
B0034.3	X042	2.651515152	1.40681699247387
B0034.4	X042	0	#NUM!
B0034.5	X042	0	#NUM!
B0034.7	X042	1	0
B0035.1	X042	1.205128205	0.269186632815383
B0035.10	X042	0	#NUM!
B0035.11	X042	1.125	0.169925001442312
B0035.12	X042	1.28	0.356143810225275
B0035.13	X042	1.095238095	0.131244533278246
B0035.14	X042	1.148148148	0.199308808223396
B0035.15	X042	1.076923077	0.106915203916503
B0035.16	X042	1	0
B0035.18	X042	2	1
B0035.2	X042	1.243243243	0.314108590428059
B0035.3	X042	1.156862745	0.210217707390334
B0035.4	X042	1.088235294	0.121990524378601
B0035.5	X042	1.342105263	0.424497828527905
B0035.6	X042	1.252873563	0.325240828928197
B0035.8	X042	0	#NUM!
B0041.1	X042	0	#NUM!
B0041.2	X042	3	1.58496250072116
B0041.3	X042	1	0
B0041.4	X042	1.265931373	0.340199196893553
B0041.5	X042	1.041666667	0.0588936890535594
B0041.6	X042	1.055555556	0.0780025120012656
B0041.7	X042	1.485714286	0.57115670119612
B0041.8	X042	1.142857143	0.192645077942392
B0047.1	X042	0	#NUM!
B0047.2	X042	0	#NUM!
B0047.3	X042	1	0
B0198.1	X042	3.857142857	1.94753258010586
B0198.2	X042	1.5	0.584962500721156
B0198.3	X042	0	#NUM!
B0205.1	X042	1.210526316	0.275634442613423
B0205.11	X042	1.359550562	0.443129806308194
B0205.12	X042	1.333333333	0.41503749927884
B0205.13	X042	0	#NUM!
B0205.14	X042	0	#NUM!
B0205.2	X042	0	#NUM!
B0205.3	X042	1.151162791	0.203091865377506
B0205.4	X042	0	#NUM!
B0205.6	X042	1.1	0.137503523749935
B0205.7	X042	2.185082873	1.12768799738958
B0205.8	X042	1.157894737	0.211504105193705
B0205.9	X042	1.564102564	0.645335118700634
B0207.10	X042	0	#NUM!
B0207.12	X042	1.4	0.485426827170242
B0207.2	X042	1	0
B0207.3	X042	0	#NUM!
B0207.4	X042	1.12	0.16349873228288
B0207.6	X042	1.125	0.169925001442312
B0212.1	X042	0	#NUM!
B0212.3	X042	1.166666667	0.22239242133644
B0212.4	X042	1	0
B0213.10	X042	0	#NUM!
B0213.11	X042	0	#NUM!
B0213.12	X042	0	#NUM!
B0213.14	X042	1.166666667	0.22239242133644
B0213.15	X042	1	0
B0213.16	X042	0	#NUM!
B0213.2	X042	1.055555556	0.0780025120012656
B0213.3	X042	1	0
B0213.4	X042	1	0
B0213.5	X042	0	#NUM!
B0213.6	X042	0	#NUM!
B0213.7	X042	0	#NUM!
B0213.8	X042	0	#NUM!
B0218.1	X042	1	0
B0218.2	X042	1	0
B0218.3	X042	2	1
B0218.5	X042	0	#NUM!
B0218.6	X042	1	0
B0218.8	X042	1	0
B0222.1	X042	1.333333333	0.41503749927884
B0222.11	X042	0	#NUM!
B0222.2	X042	0	#NUM!
B0222.3	X042	0	#NUM!
B0222.4	X042	1	0
B0222.5	X042	1.705882353	0.770518153877227
B0222.6	X042	0	#NUM!
B0222.8	X042	0	#NUM!
B0222.9	X042	0	#NUM!
B0228.1	X042	1	0
B0228.4	X042	1	0
B0228.5	X042	0	#NUM!
B0228.6	X042	1	0
B0228.7	X042	1	0
B0238.1	X042	0	#NUM!
B0238.10	X042	1.25	0.321928094887362
B0238.11	X042	1.289256198	0.366538981587646
B0238.12	X042	1	0
B0238.15	X042	0	#NUM!
B0238.6	X042	0	#NUM!
B0238.9	X042	3.391891892	1.76209018832182
B0240.1	X042	1	0
B0240.2	X042	0	#NUM!
B0240.3	X042	0	#NUM!
B0240.4	X042	1.075	0.104336659814736
B0244.10	X042	1	0
B0244.2	X042	1.4	0.485426827170242
B0244.4	X042	0	#NUM!
B0244.5	X042	0	#NUM!
B0244.6	X042	0	#NUM!
B0244.7	X042	0	#NUM!
B0244.8	X042	1.338204593	0.420298700882551
B0250.1	X042	1	0
B0250.2	X042	0	#NUM!
B0250.4	X042	2	1
B0250.5	X042	1.078947368	0.109624491174495
B0250.8	X042	0	#NUM!
B0250.9	X042	0	#NUM!
B0252.1	X042	1.75	0.807354922057604
B0252.2	X042	1.5	0.584962500721156
B0252.3	X042	1.260869565	0.334419039070558
B0252.4	X042	1.076923077	0.106915203916503
B0252.5	X042	0	#NUM!
B0252.8	X042	1.090909091	0.125530882083858
B0261.1	X042	1.588235294	0.667424660913123
B0261.2	X042	2.036144578	1.02584000493526
B0261.4	X042	1.105263158	0.144389909335166
B0261.5	X042	0	#NUM!
B0261.6	X042	0	#NUM!
B0261.7	X042	1.317647059	0.397963985919892
B0261.8	X042	1	0
B0272.1	X042	0	#NUM!
B0272.2	X042	1	0
B0272.3	X042	1.071428571	0.0995356735509126
B0272.4	X042	1.142857143	0.192645077942392
B0273.1	X042	0	#NUM!
B0273.2	X042	1	0
B0273.3	X042	1	0
B0273.4	X042	2	1
B0280.1	X042	1.434782609	0.520832163301439
B0280.10	X042	1.2	0.263034405833794
B0280.12	X042	0	#NUM!
B0280.13	X042	2	1
B0280.17	X042	1	0
B0280.2	X042	0	#NUM!
B0280.3	X042	1.095890411	0.13210353600734
B0280.4	X042	0	#NUM!
B0280.5	X042	1.382997371	0.467798413724775
B0280.8	X042	1.434782609	0.520832163301439
B0280.9	X042	1.085714286	0.118644496498612
B0281.3	X042	0	#NUM!
B0281.4	X042	1.25	0.321928094887362
B0281.5	X042	1	0
B0281.6	X042	0	#NUM!
B0284.1	X042	0	#NUM!
B0284.2	X042	0	#NUM!
B0284.3	X042	0	#NUM!
B0285.1	X042	2.217391304	1.14886338591448
B0285.3	X042	1	0
B0285.4	X042	1.038461538	0.0544477840223648
B0285.5	X042	2.584615385	1.3699496097503
B0285.6	X042	1.25	0.321928094887362
B0285.7	X042	2.4	1.26303440583379
B0285.8	X042	0	#NUM!
B0285.9	X042	1.181818182	0.241008099503793
B0286.1	X042	1	0
B0286.2	X042	1	0
B0286.3	X042	1.368421053	0.452512204697497
B0286.4	X042	1.206349206	0.270647589943662
B0286.5	X042	0	#NUM!
B0286.6	X042	0	#NUM!
B0294.1	X042	2	1
B0302.1	X042	1.214285714	0.28010791919273
B0302.5	X042	1.133333333	0.180572245641817
B0303.11	X042	1.166666667	0.22239242133644
B0303.14	X042	1.2	0.263034405833794
B0303.15	X042	1.17721519	0.235378062930919
B0303.16	X042	0	#NUM!
B0303.2	X042	1.2	0.263034405833794
B0303.3	X042	1.184782609	0.244622368719911
B0303.4	X042	1	0
B0303.7	X042	1.444444444	0.530514716698775
B0303.9	X042	1.30952381	0.389042290745889
B0304.1	X042	1	0
B0304.2	X042	1.057142857	0.0801703486839737
B0304.3	X042	0	#NUM!
B0304.4	X042	1	0
B0304.5	X042	0	#NUM!
B0304.6	X042	1	0
B0304.8	X042	2	1
B0304.9	X042	0	#NUM!
B0310.1	X042	1.428571429	0.51457317282975
B0310.2	X042	1	0
B0310.3	X042	0	#NUM!
B0310.5	X042	1.111111111	0.152003093445049
B0310.6	X042	0	#NUM!
B0331.1	X042	0	#NUM!
B0334.1	X042	1.2	0.263034405833794
B0334.11	X042	1.407407407	0.493040011280109
B0334.2	X042	1	0
B0334.3	X042	1	0
B0334.4	X042	1.19266055	0.254183488251521
B0334.5	X042	1.153846154	0.206450877467422
B0334.6	X042	1	0
B0334.7	X042	0	#NUM!
B0334.8	X042	0	#NUM!
B0336.1	X042	4.862745098	2.28177096841538
B0336.11	X042	0	#NUM!
B0336.13	X042	1.1875	0.247927513443586
B0336.2	X042	2.57641196	1.36536329427639
B0336.3	X042	1.411764706	0.497499659470814
B0336.4	X042	1.9375	0.954196310386875
B0336.5	X042	1.078947368	0.109624491174495
B0336.6	X042	1.037037037	0.0524674198941259
B0336.7	X042	1.222222222	0.289506617194982
B0336.8	X042	1.172413793	0.229481846122757
B0336.9	X042	1.074074074	0.103093492964098
B0344.2	X042	3	1.58496250072116
B0348.4	X042	2.15	1.10433665981474
B0348.5	X042	0	#NUM!
B0348.6	X042	1.340248963	0.422501018463962
B0350.2	X042	1.363636364	0.447458976971217
B0353.1	X042	1	0
B0361.10	X042	1.890804598	0.919000277886506
B0361.11	X042	0	#NUM!
B0361.2	X042	1.258064516	0.331205908475371
B0361.3	X042	1.304347826	0.383328639551499
B0361.4	X042	0	#NUM!
B0361.5	X042	1.317307692	0.397592364819432
B0361.6	X042	1.045454545	0.0641303374197082
B0361.7	X042	1.375	0.459431618637297
B0361.8	X042	1.071428571	0.0995356735509126
B0361.9	X042	1.288135593	0.365284464081734
B0365.1	X042	1.107142857	0.146841388329262
B0365.3	X042	1.198529412	0.261265312980731
B0365.5	X042	1	0
B0365.6	X042	1	0
B0365.7	X042	0	#NUM!
B0379.1	X042	1.184210526	0.243925582886078
B0379.3	X042	1.465116279	0.551015168797811
B0379.4	X042	1.584269663	0.663817921432388
B0391.10	X042	1	0
B0391.5	X042	1	0
B0391.9	X042	0	#NUM!
B0393.1	X042	1.182065217	0.241309634679072
B0393.2	X042	1.316326531	0.396517411308041
B0393.3	X042	1.136363636	0.184424571137419
B0393.4	X042	0	#NUM!
B0393.5	X042	0	#NUM!
B0393.6	X042	1.642857143	0.716207033999406
B0393.7	X042	0	#NUM!
B0393.8	X042	0	#NUM!
B0393.9	X042	1	0
B0395.1	X042	1.111111111	0.152003093445049
B0395.2	X042	1	0
B0395.3	X042	1.333333333	0.41503749927884
B0399.1	X042	2	1
B0399.2	X042	0	#NUM!
B0403.2	X042	0	#NUM!
B0403.3	X042	1.5	0.584962500721156
B0403.4	X042	1.148148148	0.199308808223396
B0403.5	X042	0	#NUM!
B0403.6	X042	1	0
B0410.2	X042	1.363636364	0.447458976971217
B0410.3	X042	1.375	0.459431618637297
B0412.1	X042	0	#NUM!
B0412.2	X042	3	1.58496250072116
B0412.3	X042	1.095238095	0.131244533278246
B0412.4	X042	1.038461538	0.0544477840223648
B0414.1	X042	0	#NUM!
B0414.2	X042	3	1.58496250072116
B0414.3	X042	1.115384615	0.157541276986473
B0414.5	X042	2.73828125	1.45327063401062
B0414.6	X042	1.393939394	0.479167836698555
B0414.7	X042	1	0
B0414.8	X042	1.181818182	0.241008099503793
B0416.1	X042	1	0
B0416.2	X042	0	#NUM!
B0416.3	X042	0	#NUM!
B0416.4	X042	1	0
B0416.5	X042	2.261538462	1.17730453180791
B0416.6	X042	1.428571429	0.51457317282975
B0416.7	X042	1	0
B0432.1	X042	0	#NUM!
B0432.10	X042	1.125	0.169925001442312
B0432.13	X042	1.0625	0.0874628412503394
B0432.14	X042	1	0
B0432.2	X042	1.108108108	0.148098638989123
B0432.3	X042	1.157894737	0.211504105193705
B0432.4	X042	1.732057416	0.792486755002321
B0432.5	X042	1	0
B0432.6	X042	1.2	0.263034405833794
B0432.8	X042	1.740740741	0.799701349514168
B0432.9	X042	1	0
B0454.1	X042	1	0
B0454.5	X042	1	0
B0454.6	X042	1	0
B0454.7	X042	0	#NUM!
B0454.9	X042	1	0
B0457.1	X042	1.908629442	0.932537032221257
B0457.2	X042	1	0
B0457.4	X042	0	#NUM!
B0457.6	X042	1.4	0.485426827170242
B0462.4	X042	0	#NUM!
B0464.1	X042	1.103448276	0.142019004872416
B0464.2	X042	1.235294118	0.304854581528411
B0464.3	X042	1.25984252	0.333243408115186
B0464.4	X042	1.353846154	0.437063805608839
B0464.5	X042	1.944	0.959028218943694
B0464.6	X042	1.216216216	0.282399730700718
B0464.7	X042	1.137931034	0.18641312423087
B0464.8	X042	1.153846154	0.206450877467422
B0464.9	X042	1.107142857	0.146841388329262
B0478.1	X042	0	#NUM!
B0478.3	X042	0	#NUM!
B0491.1	X042	1.244897959	0.316027493447674
B0491.4	X042	0	#NUM!
B0491.5	X042	1.125	0.169925001442312
B0491.6	X042	1	0
B0491.7	X042	1.095238095	0.131244533278246
B0491.8	X042	1	0
B0495.1	X042	0	#NUM!
B0495.10	X042	2	1
B0495.2	X042	1.2	0.263034405833794
B0495.4	X042	1	0
B0495.5	X042	1	0
B0495.6	X042	1.111111111	0.152003093445049
B0495.7	X042	1.672268908	0.741806857235701
B0495.8	X042	1	0
B0495.9	X042	1.090909091	0.125530882083858
B0496.4	X042	1.222222222	0.289506617194982
B0496.5	X042	1	0
B0496.6	X042	0	#NUM!
B0496.7	X042	1	0
B0496.8	X042	1	0
B0507.1	X042	0	#NUM!
B0507.10	X042	1	0
B0507.2	X042	1	0
B0507.3	X042	0	#NUM!
B0507.6	X042	0	#NUM!
B0507.7	X042	0	#NUM!
B0507.9	X042	0	#NUM!
B0511.1	X042	1	0
B0511.10	X042	1.108108108	0.148098638989123
B0511.11	X042	2	1
B0511.12	X042	2.495145631	1.31912402201066
B0511.13	X042	1.265957447	0.340228911630305
B0511.2	X042	1	0
B0511.3	X042	0	#NUM!
B0511.5	X042	1	0
B0511.6	X042	1.057142857	0.0801703486839737
B0511.7	X042	1.090909091	0.125530882083858
B0511.8	X042	1.111111111	0.152003093445049
B0511.9	X042	1.21875	0.285402218862248
B0513.1	X042	5.471698113	2.45198863545173
B0513.2	X042	1.095238095	0.131244533278246
B0513.3	X042	1.361641221	0.445346617938307
B0513.4	X042	1.057692308	0.0809199953835569
B0513.5	X042	1	0
B0513.9	X042	1	0
B0523.1	X042	0	#NUM!
B0523.3	X042	1	0
B0523.5	X042	2.795180723	1.48294156378064
B0524.5	X042	0	#NUM!
B0524.6	X042	0	#NUM!
B0545.1	X042	2.482758621	1.31194400631474
B0545.4	X042	1	0
B0546.1	X042	1.104166667	0.142957953842034
B0546.2	X042	0	#NUM!
B0546.3	X042	1.5	0.584962500721156
B0546.4	X042	1.24	0.310340120612151
B0547.1	X042	1.111111111	0.152003093445049
B0547.4	X042	0	#NUM!
B0554.5	X042	1	0
B0554.6	X042	0	#NUM!
B0554.7	X042	0	#NUM!
B0563.1	X042	0	#NUM!
B0563.2	X042	4	2
B0563.4	X042	1.388059701	0.473069620650251
B0563.5	X042	0	#NUM!
B0563.6	X042	1.5	0.584962500721156
B0563.7	X042	0	#NUM!
B0563.8	X042	0	#NUM!
B0563.9	X042	0	#NUM!
B0564.1	X042	1.222222222	0.289506617194982
B0564.10	X042	0	#NUM!
B0564.11	X042	1.222222222	0.289506617194982
B0564.2	X042	1	0
B0564.3	X042	0	#NUM!
B0564.7	X042	1.161290323	0.215728691055431
B0564.9	X042	0	#NUM!
BE0003N10.1	X042	1.157894737	0.211504105193705
BE0003N10.2	X042	1.322580645	0.403355694231208
BE0003N10.3	X042	0	#NUM!
BE10.1	X042	0	#NUM!
BE10.2	X042	0	#NUM!
BE10.4	X042	0	#NUM!
C01A2.1	X042	1.666666667	0.736965594166201
C01A2.2	X042	1.285714286	0.362570079384702
C01A2.3	X042	1.333333333	0.41503749927884
C01A2.4	X042	1.531914894	0.615336149764674
C01A2.5	X042	1	0
C01A2.6	X042	0	#NUM!
C01A2.7	X042	2.333333333	1.22239242133645
C01A2.9	X042	0	#NUM!
C01B10.10	X042	1	0
C01B10.11	X042	1.058823529	0.0824621601919666
C01B10.3	X042	1	0
C01B10.4	X042	1	0
C01B10.5	X042	0	#NUM!
C01B10.6	X042	1.630434783	0.705256734438863
C01B10.7	X042	0	#NUM!
C01B10.8	X042	1.038461538	0.0544477840223648
C01B10.9	X042	1.34	0.422233000683048
C01B12.1	X042	0	#NUM!
C01B12.2	X042	1.875	0.906890595608519
C01B12.3	X042	1	0
C01B12.4	X042	0	#NUM!
C01B12.5	X042	0	#NUM!
C01B12.8	X042	1	0
C01B7.1	X042	1.5625	0.643856189774725
C01B7.4	X042	2	1
C01B7.6	X042	2	1
C01B9.1	X042	0	#NUM!
C01C10.1	X042	1	0
C01C10.2	X042	1	0
C01C10.3	X042	1.933333333	0.951090399519051
C01C10.4	X042	1	0
C01C4.1	X042	1	0
C01C4.2	X042	0	#NUM!
C01C4.3	X042	2.428571429	1.28010791919273
C01C7.1	X042	3.4375	1.78135971352466
C01F1.1	X042	1.117647059	0.160464672193234
C01F1.2	X042	1.142857143	0.192645077942392
C01F1.3	X042	1	0
C01F1.4	X042	0	#NUM!
C01F1.6	X042	1.142857143	0.192645077942392
C01F4.2	X042	1	0
C01F6.1	X042	1.327586207	0.408805545567327
C01F6.2	X042	0	#NUM!
C01F6.4	X042	1.234042553	0.303392143449924
C01F6.5	X042	1.222222222	0.289506617194982
C01F6.6	X042	3.137681159	1.64969875794856
C01F6.8	X042	1.25	0.321928094887362
C01F6.9	X042	1.172043011	0.229025513668885
C01G10.10	X042	1	0
C01G10.11	X042	3.054644809	1.61100463455914
C01G10.12	X042	1	0
C01G10.15	X042	1	0
C01G10.16	X042	0	#NUM!
C01G10.17	X042	1	0
C01G10.18	X042	0	#NUM!
C01G10.4	X042	0	#NUM!
C01G10.5	X042	0	#NUM!
C01G10.6	X042	0	#NUM!
C01G10.7	X042	1	0
C01G10.8	X042	1.119047619	0.162271428898865
C01G10.9	X042	1	0
C01G12.1	X042	1.666666667	0.736965594166201
C01G12.11	X042	0	#NUM!
C01G12.3	X042	0	#NUM!
C01G12.8	X042	0	#NUM!
C01G5.2	X042	1.28125	0.357552004618084
C01G5.5	X042	1	0
C01G5.6	X042	1.1	0.137503523749935
C01G5.8	X042	1.416666667	0.502500340529177
C01G5.9	X042	3	1.58496250072116
C01G6.1	X042	1.541666667	0.624490864907787
C01G6.3	X042	1.245283019	0.316473664795249
C01G6.4	X042	3.202247191	1.6790846780857
C01G6.5	X042	2.02189781	1.01571008308866
C01G6.6	X042	1	0
C01G6.7	X042	1	0
C01G6.8	X042	1.5	0.584962500721156
C01G6.9	X042	0	#NUM!
C01G8.1	X042	1.229571984	0.298156198983216
C01G8.2	X042	1.1	0.137503523749935
C01G8.3	X042	1.603960396	0.681638520132827
C01G8.4	X042	1.4	0.485426827170242
C01G8.5	X042	2.568421053	1.36088172923193
C01G8.6	X042	1.267857143	0.342392197447075
C01H6.2	X042	0	#NUM!
C01H6.3	X042	0	#NUM!
C01H6.4	X042	1	0
C01H6.5	X042	5.516129032	2.46365620449902
C01H6.6	X042	0	#NUM!
C01H6.7	X042	1.25	0.321928094887362
C01H6.8	X042	1.666666667	0.736965594166201
C01H6.9	X042	1.5	0.584962500721156
C02A12.1	X042	1	0
C02A12.10	X042	0	#NUM!
C02A12.4	X042	1.095238095	0.131244533278246
C02A12.8	X042	0	#NUM!
C02B10.1	X042	1	0
C02B10.2	X042	1.222222222	0.289506617194982
C02B10.3	X042	3.538461538	1.82312223791592
C02B10.4	X042	1.368421053	0.452512204697497
C02B10.5	X042	2.622047244	1.39069368029909
C02B4.2	X042	2.625	1.39231742277876
C02B4.4	X042	1	0
C02B8.1	X042	0	#NUM!
C02B8.3	X042	1.5	0.584962500721156
C02B8.4	X042	2.5	1.32192809488736
C02B8.5	X042	1	0
C02B8.6	X042	1.888888889	0.91753783980802
C02C2.1	X042	1.1	0.137503523749935
C02C2.3	X042	1.4	0.485426827170242
C02C2.4	X042	2	1
C02C2.5	X042	0	#NUM!
C02C6.1	X042	1.583333333	0.662965012722426
C02C6.2	X042	1	0
C02C6.3	X042	1.464285714	0.550197082560475
C02D4.2	X042	0	#NUM!
C02D5.1	X042	1	0
C02D5.2	X042	1	0
C02D5.3	X042	1.066666667	0.0931094043914725
C02E11.1	X042	2.565217391	1.35908109330482
C02E7.10	X042	0	#NUM!
C02E7.2	X042	0	#NUM!
C02E7.3	X042	0	#NUM!
C02E7.6	X042	0	#NUM!
C02E7.7	X042	0	#NUM!
C02F12.1	X042	0	#NUM!
C02F12.10	X042	0	#NUM!
C02F12.3	X042	1.432835821	0.518873310263381
C02F12.4	X042	1.166666667	0.22239242133644
C02F12.5	X042	1.071428571	0.0995356735509126
C02F12.7	X042	0	#NUM!
C02F12.8	X042	1	0
C02F4.1	X042	2.093023256	1.06558834162757
C02F4.2	X042	2.5625	1.35755200461808
C02F4.4	X042	0	#NUM!
C02F5.1	X042	1.553846154	0.635843669723337
C02F5.10	X042	0	#NUM!
C02F5.11	X042	0	#NUM!
C02F5.12	X042	2	1
C02F5.13	X042	1.179487179	0.238159737194753
C02F5.14	X042	1.65	0.722466024471091
C02F5.3	X042	2.144736842	1.10080064078749
C02F5.4	X042	1.192307692	0.25375659224578
C02F5.6	X042	1.095238095	0.131244533278246
C02F5.7	X042	0	#NUM!
C02F5.8	X042	0	#NUM!
C02F5.9	X042	1.164835165	0.220125814364497
C02G6.1	X042	0	#NUM!
C02G6.3	X042	0	#NUM!
C02H6.2	X042	0	#NUM!
C02H7.1	X042	0	#NUM!
C02H7.2	X042	0	#NUM!
C02H7.3	X042	0	#NUM!
C03A3.1	X042	2	1
C03A3.2	X042	2.590163934	1.37304341061421
C03A3.3	X042	0	#NUM!
C03A7.10	X042	0	#NUM!
C03A7.11	X042	1	0
C03A7.12	X042	0	#NUM!
C03A7.13	X042	0	#NUM!
C03A7.2	X042	0	#NUM!
C03A7.5	X042	0	#NUM!
C03B1.12	X042	1.71627907	0.779284156470934
C03B1.13	X042	1	0
C03B1.14	X042	1	0
C03B1.2	X042	1	0
C03B1.5	X042	0	#NUM!
C03B1.6	X042	0	#NUM!
C03B1.7	X042	0	#NUM!
C03B8.1	X042	0	#NUM!
C03B8.2	X042	0	#NUM!
C03B8.4	X042	1.568181818	0.649092838140864
C03C10.1	X042	2.110759494	1.07776220300748
C03C10.2	X042	0	#NUM!
C03C10.3	X042	1.202797203	0.266393417923705
C03C10.4	X042	1.176470588	0.234465253637018
C03C10.5	X042	0	#NUM!
C03C11.2	X042	1.5	0.584962500721156
C03D6.1	X042	0	#NUM!
C03D6.3	X042	1.310344828	0.389946518316006
C03D6.4	X042	1.0625	0.0874628412503394
C03D6.5	X042	1.2	0.263034405833794
C03D6.6	X042	1.181818182	0.241008099503793
C03D6.8	X042	1.086956522	0.120294233717711
C03E10.3	X042	0	#NUM!
C03E10.4	X042	1.59375	0.672425341971496
C03E10.5	X042	1.083333333	0.115477217419931
C03E10.6	X042	1.181818182	0.241008099503793
C03F11.1	X042	0	#NUM!
C03F11.2	X042	0	#NUM!
C03F11.3	X042	1	0
C03F11.4	X042	0	#NUM!
C03G5.1	X042	2.381355932	1.25178327085908
C03G5.10	X042	1	0
C03G5.11	X042	1.035714286	0.0506260730699601
C03G5.2	X042	1	0
C03G5.7	X042	1.047619048	0.0671141958585263
C03G5.8	X042	1	0
C03G6.10	X042	0	#NUM!
C03G6.12	X042	0	#NUM!
C03G6.13	X042	0	#NUM!
C03G6.14	X042	1	0
C03G6.15	X042	1.176470588	0.234465253637018
C03G6.16	X042	0	#NUM!
C03G6.17	X042	1	0
C03G6.19	X042	1.058823529	0.0824621601919666
C03G6.2	X042	0	#NUM!
C03G6.3	X042	1	0
C03G6.5	X042	1	0
C03G6.8	X042	0	#NUM!
C03G6.9	X042	0	#NUM!
C03H12.1	X042	1	0
C03H5.1	X042	1	0
C03H5.2	X042	1.135135135	0.182864057149804
C03H5.3	X042	1	0
C03H5.5	X042	1	0
C03H5.6	X042	0	#NUM!
C03H5.7	X042	0	#NUM!
C04A11.1	X042	1	0
C04A11.2	X042	0	#NUM!
C04A11.3	X042	1.5	0.584962500721156
C04A11.4	X042	1.761904762	0.817135942850188
C04A11.5	X042	0	#NUM!
C04A2.1	X042	1	0
C04A2.3	X042	2.372340426	1.24631104824266
C04A2.7	X042	1.629310345	0.704261429093495
C04B4.2	X042	2.282608696	1.19068356160911
C04C11.1	X042	0	#NUM!
C04C11.2	X042	1.583333333	0.662965012722426
C04C3.1	X042	0	#NUM!
C04C3.2	X042	0	#NUM!
C04C3.3	X042	1.618181818	0.694373717441731
C04C3.5	X042	1	0
C04C3.6	X042	0	#NUM!
C04D8.1	X042	2.488095238	1.31504170930212
C04E12.11	X042	0	#NUM!
C04E12.12	X042	0	#NUM!
C04E12.2	X042	1	0
C04E12.4	X042	1	0
C04E12.5	X042	0	#NUM!
C04E12.6	X042	0	#NUM!
C04E12.7	X042	1.666666667	0.736965594166201
C04E12.9	X042	0	#NUM!
C04E6.10	X042	0	#NUM!
C04E6.11	X042	1.083333333	0.115477217419931
C04E6.13	X042	1	0
C04E6.2	X042	1.333333333	0.41503749927884
C04E6.7	X042	1.5	0.584962500721156
C04E6.8	X042	0	#NUM!
C04E7.1	X042	0	#NUM!
C04E7.2	X042	1	0
C04E7.4	X042	1	0
C04E7.5	X042	0	#NUM!
C04F1.1	X042	0	#NUM!
C04F1.3	X042	0	#NUM!
C04F12.1	X042	1.25	0.321928094887362
C04F12.10	X042	1.119047619	0.162271428898865
C04F12.3	X042	3	1.58496250072116
C04F12.4	X042	1.48424289	0.569727202232855
C04F12.5	X042	1.142857143	0.192645077942392
C04F12.7	X042	0	#NUM!
C04F12.8	X042	1.111111111	0.152003093445049
C04F12.9	X042	2	1
C04F2.4	X042	0	#NUM!
C04F5.1	X042	1.272727273	0.347923303420304
C04F5.3	X042	0	#NUM!
C04F5.6	X042	0	#NUM!
C04F5.7	X042	1.142857143	0.192645077942392
C04F5.8	X042	1	0
C04F5.9	X042	1.571428571	0.652076696579692
C04F6.1	X042	1.172101449	0.229097445214336
C04F6.3	X042	1.25	0.321928094887362
C04F6.4	X042	1	0
C04F6.5	X042	1.5	0.584962500721156
C04G2.1	X042	1	0
C04G2.10	X042	1	0
C04G2.4	X042	0	#NUM!
C04G2.6	X042	1.258064516	0.331205908475371
C04G6.1	X042	1	0
C04G6.2	X042	0	#NUM!
C04G6.3	X042	1.485714286	0.57115670119612
C04G6.4	X042	1.157894737	0.211504105193705
C04G6.5	X042	0	#NUM!
C04G6.6	X042	2	1
C04G6.7	X042	0	#NUM!
C04H4.1	X042	0	#NUM!
C04H5.1	X042	1.15	0.20163386116965
C04H5.2	X042	1.5	0.584962500721156
C04H5.3	X042	0	#NUM!
C04H5.6	X042	1	0
C04H5.7	X042	1.071428571	0.0995356735509126
C04H5.8	X042	1	0
C05A2.1	X042	3.235294118	1.69389687227432
C05A9.1	X042	0	#NUM!
C05A9.2	X042	1	0
C05B10.1	X042	1.222222222	0.289506617194982
C05B5.1	X042	0	#NUM!
C05B5.3	X042	0	#NUM!
C05B5.4	X042	1.333333333	0.41503749927884
C05B5.5	X042	0	#NUM!
C05B5.7	X042	1.5	0.584962500721156
C05B5.8	X042	1	0
C05C10.1	X042	0	#NUM!
C05C10.2	X042	1.2	0.263034405833794
C05C10.3	X042	1.153846154	0.206450877467422
C05C10.4	X042	1.055555556	0.0780025120012656
C05C10.5	X042	2.721374046	1.44433526490643
C05C10.6	X042	1.181818182	0.241008099503793
C05C10.7	X042	1.25	0.321928094887362
C05C12.3	X042	1	0
C05C12.4	X042	1.1	0.137503523749935
C05C12.5	X042	0	#NUM!
C05C12.6	X042	0	#NUM!
C05C8.1	X042	1.111111111	0.152003093445049
C05C8.2	X042	1	0
C05C8.4	X042	1.5	0.584962500721156
C05C8.5	X042	1.075	0.104336659814736
C05C8.6	X042	1.151898734	0.204013892021587
C05C8.7	X042	2.172043011	1.11905267164376
C05C8.8	X042	0	#NUM!
C05C8.9	X042	1.045454545	0.0641303374197082
C05C9.3	X042	3	1.58496250072116
C05D10.1	X042	1.666666667	0.736965594166201
C05D10.2	X042	1	0
C05D10.3	X042	1	0
C05D10.4	X042	1.333333333	0.41503749927884
C05D11.1	X042	1.043478261	0.0614005446641362
C05D11.10	X042	1.2	0.263034405833794
C05D11.11	X042	1.190839695	0.251979217324788
C05D11.13	X042	0	#NUM!
C05D11.2	X042	1.111111111	0.152003093445049
C05D11.3	X042	1.076923077	0.106915203916503
C05D11.4	X042	1	0
C05D11.5	X042	1.489361702	0.57469416526732
C05D11.6	X042	1	0
C05D11.7	X042	1.209302326	0.274174963438988
C05D11.8	X042	0	#NUM!
C05D11.9	X042	1.272727273	0.347923303420304
C05D12.1	X042	1	0
C05D12.2	X042	0	#NUM!
C05D12.4	X042	1.25	0.321928094887362
C05D12.5	X042	1	0
C05D12.7	X042	1.25	0.321928094887362
C05D2.1	X042	2.05	1.03562390973072
C05D2.10	X042	1	0
C05D2.3	X042	0	#NUM!
C05D2.4	X042	2	1
C05D2.5	X042	1.2	0.263034405833794
C05D2.6	X042	1.318181818	0.398549376490266
C05D2.8	X042	1.125	0.169925001442312
C05D9.1	X042	1.526315789	0.610053481683983
C05D9.2	X042	1	0
C05D9.3	X042	0	#NUM!
C05D9.4	X042	0	#NUM!
C05D9.5	X042	1	0
C05D9.7	X042	1	0
C05D9.9	X042	1	0
C05E11.1	X042	1	0
C05E11.2	X042	0	#NUM!
C05E11.3	X042	1.333333333	0.41503749927884
C05E11.4	X042	0	#NUM!
C05E11.5	X042	1	0
C05E11.6	X042	0	#NUM!
C05E11.7	X042	0	#NUM!
C05E11.8	X042	1	0
C05E4.1	X042	0	#NUM!
C05E4.11	X042	0	#NUM!
C05E4.13	X042	0	#NUM!
C05E4.14	X042	0	#NUM!
C05E4.3	X042	1	0
C05E4.4	X042	0	#NUM!
C05E4.9	X042	1.133333333	0.180572245641817
C05E7.1	X042	0	#NUM!
C05E7.2	X042	0	#NUM!
C05E7.3	X042	1	0
C05E7.4	X042	0	#NUM!
C05G5.1	X042	1	0
C05G5.2	X042	1	0
C05G5.3	X042	1	0
C05G5.4	X042	1.675438596	0.744538813871
C05G5.5	X042	0	#NUM!
C05G5.7	X042	0	#NUM!
C05G6.1	X042	1.166666667	0.22239242133644
C05H8.1	X042	0	#NUM!
C06A1.1	X042	2.625	1.39231742277876
C06A1.2	X042	1	0
C06A1.3	X042	0	#NUM!
C06A1.5	X042	1.070175439	0.0978473233981428
C06A12.3	X042	1	0
C06A12.4	X042	0	#NUM!
C06A12.5	X042	1	0
C06A5.1	X042	1.677419355	0.746243407754209
C06A5.11	X042	1.111111111	0.152003093445049
C06A5.12	X042	1	0
C06A5.2	X042	0	#NUM!
C06A5.3	X042	1.111111111	0.152003093445049
C06A5.4	X042	1	0
C06A5.5	X042	0	#NUM!
C06A5.6	X042	3.159574468	1.65973026912313
C06A5.7	X042	2.45323741	1.29468685630066
C06A5.8	X042	1.142857143	0.192645077942392
C06A5.9	X042	1.107142857	0.146841388329262
C06A6.2	X042	1	0
C06A6.3	X042	1.2	0.263034405833794
C06A6.4	X042	1.176470588	0.234465253637018
C06A6.5	X042	1.166666667	0.22239242133644
C06A6.7	X042	0	#NUM!
C06A8.1	X042	1.290598291	0.368040019741674
C06A8.2	X042	1	0
C06A8.3	X042	1.175853018	0.233707734564278
C06A8.4	X042	1.24	0.310340120612151
C06A8.5	X042	1.037037037	0.0524674198941259
C06A8.6	X042	0	#NUM!
C06A8.7	X042	1.166666667	0.22239242133644
C06A8.9	X042	0	#NUM!
C06B3.2	X042	0	#NUM!
C06B3.3	X042	1.125786164	0.170932821979898
C06B3.4	X042	1	0
C06B3.5	X042	0	#NUM!
C06B3.6	X042	1.666666667	0.736965594166201
C06B3.7	X042	1	0
C06B8.1	X042	0	#NUM!
C06B8.2	X042	0	#NUM!
C06B8.6	X042	0	#NUM!
C06B8.7	X042	1	0
C06B8.8	X042	1.187755102	0.248237403905706
C06C3.1	X042	1.519480519	0.603578178888494
C06C3.4	X042	0	#NUM!
C06C3.6	X042	0	#NUM!
C06C3.8	X042	0	#NUM!
C06C3.9	X042	0	#NUM!
C06C6.4	X042	0	#NUM!
C06C6.5	X042	1.5	0.584962500721156
C06C6.7	X042	0	#NUM!
C06E1.1	X042	1.222222222	0.289506617194982
C06E1.10	X042	1.428571429	0.51457317282975
C06E1.11	X042	0	#NUM!
C06E1.3	X042	1.666666667	0.736965594166201
C06E1.4	X042	2	1
C06E1.7	X042	0	#NUM!
C06E1.8	X042	0	#NUM!
C06E1.9	X042	1.25	0.321928094887362
C06E2.1	X042	1	0
C06E2.5	X042	1	0
C06E2.7	X042	0	#NUM!
C06E2.8	X042	0	#NUM!
C06E2.9	X042	0	#NUM!
C06E4.1	X042	0	#NUM!
C06E4.2	X042	1.5	0.584962500721156
C06E4.3	X042	1	0
C06E4.6	X042	1	0
C06E4.7	X042	0	#NUM!
C06E4.8	X042	1	0
C06E7.1	X042	1.388185654	0.473200524836973
C06E7.2	X042	1	0
C06E7.3	X042	1.480263158	0.565853677773445
C06E7.4	X042	1	0
C06E8.3	X042	1.608695652	0.685891409571934
C06E8.5	X042	0	#NUM!
C06G1.1	X042	2	1
C06G1.2	X042	0	#NUM!
C06G1.4	X042	1.894736842	0.921997487998725
C06G1.5	X042	1.875	0.906890595608519
C06G1.6	X042	0	#NUM!
C06G3.1	X042	1.285714286	0.362570079384702
C06G3.10	X042	1.428571429	0.51457317282975
C06G3.11	X042	1.25	0.321928094887362
C06G3.2	X042	1.261904762	0.335603031784437
C06G3.3	X042	1.6	0.678071905112638
C06G3.4	X042	0	#NUM!
C06G3.5	X042	1	0
C06G3.6	X042	1.125	0.169925001442312
C06G3.7	X042	1.322580645	0.403355694231208
C06G3.8	X042	1.133333333	0.180572245641817
C06G3.9	X042	1.125	0.169925001442312
C06G4.1	X042	1	0
C06G4.2	X042	1.325	0.405992359675837
C06G4.4	X042	0	#NUM!
C06G4.5	X042	1	0
C06G4.6	X042	0	#NUM!
C06G8.1	X042	1.56	0.641546029087524
C06G8.2	X042	1	0
C06G8.3	X042	1.875	0.906890595608519
C06G8.4	X042	0	#NUM!
C06H2.1	X042	1.106280193	0.145716830597612
C06H2.2	X042	1	0
C06H2.3	X042	1.04	0.0565835283663675
C06H2.4	X042	1.166666667	0.22239242133644
C06H2.5	X042	1	0
C06H2.6	X042	1.42364532	0.509589765315498
C06H2.7	X042	1.184210526	0.243925582886078
C06H5.1	X042	1	0
C06H5.2	X042	1	0
C06H5.6	X042	0	#NUM!
C06H5.7	X042	1.125	0.169925001442312
C06H5.8	X042	1	0
C07A12.1	X042	1	0
C07A12.2	X042	1	0
C07A12.3	X042	1.75	0.807354922057604
C07A12.4	X042	0	#NUM!
C07A12.5	X042	1.384615385	0.469485283301215
C07A12.7	X042	1	0
C07A4.1	X042	1	0
C07A4.2	X042	0	#NUM!
C07A4.3	X042	0	#NUM!
C07A9.11	X042	1.181818182	0.241008099503793
C07A9.12	X042	1.4	0.485426827170242
C07A9.2	X042	1.083333333	0.115477217419931
C07A9.3	X042	2.151785714	1.10553441417235
C07A9.4	X042	1	0
C07A9.6	X042	1	0
C07A9.7	X042	1.2	0.263034405833794
C07A9.8	X042	0	#NUM!
C07A9.9	X042	1.391304348	0.47643804394298
C07B5.2	X042	0	#NUM!
C07B5.3	X042	0	#NUM!
C07B5.4	X042	1.4	0.485426827170242
C07B5.5	X042	1	0
C07B5.6	X042	0	#NUM!
C07C7.1	X042	0	#NUM!
C07D10.1	X042	1	0
C07D10.2	X042	1.71641791	0.779400860486602
C07D10.3	X042	0	#NUM!
C07D10.4	X042	1	0
C07D10.5	X042	1	0
C07D8.6	X042	1.174825175	0.232446086000365
C07E3.1	X042	1.166666667	0.22239242133644
C07E3.10	X042	0	#NUM!
C07E3.2	X042	1	0
C07E3.3	X042	0	#NUM!
C07E3.6	X042	1	0
C07E3.9	X042	1.747126437	0.80498401759485
C07F11.1	X042	1.580952381	0.660793913680801
C07F11.2	X042	0	#NUM!
C07G1.2	X042	0	#NUM!
C07G1.3	X042	3.307189542	1.72560573200166
C07G1.4	X042	1.413043478	0.498805856971432
C07G1.5	X042	1.24137931	0.311944006314732
C07G1.7	X042	0	#NUM!
C07G1.8	X042	1.166666667	0.22239242133644
C07G2.1	X042	1.179673321	0.238387399344647
C07G2.2	X042	1.664921466	0.735454127248601
C07G2.3	X042	1.231034483	0.299871174014164
C07G3.2	X042	1	0
C07G3.3	X042	0	#NUM!
C07G3.6	X042	0	#NUM!
C07G3.8	X042	0	#NUM!
C07G3.9	X042	1.05	0.070389327891398
C07H4.1	X042	1	0
C07H4.2	X042	1.615384615	0.691877704637664
C07H6.1	X042	1.666666667	0.736965594166201
C07H6.2	X042	1.234375	0.303780748177103
C07H6.3	X042	0	#NUM!
C07H6.4	X042	1.166666667	0.22239242133644
C07H6.5	X042	1.956480605	0.968260808932246
C07H6.6	X042	1.1	0.137503523749935
C07H6.7	X042	3.15	1.65535182861255
C07H6.8	X042	0	#NUM!
C07H6.9	X042	1	0
C08A9.1	X042	1	0
C08A9.10	X042	1	0
C08A9.6	X042	0	#NUM!
C08A9.7	X042	0	#NUM!
C08A9.8	X042	1	0
C08A9.9	X042	0	#NUM!
C08B11.1	X042	1.456445993	0.542452205405186
C08B11.2	X042	1.117647059	0.160464672193234
C08B11.3	X042	2.668831169	1.41620804298678
C08B11.4	X042	1.105263158	0.144389909335166
C08B11.5	X042	1.779527559	0.831494275643015
C08B11.6	X042	1.043478261	0.0614005446641362
C08B11.7	X042	1.193548387	0.25525705524207
C08B11.8	X042	1.379310345	0.463947099759784
C08B6.1	X042	1.083333333	0.115477217419931
C08B6.10	X042	1	0
C08B6.11	X042	1	0
C08B6.12	X042	0	#NUM!
C08B6.2	X042	1	0
C08B6.3	X042	0	#NUM!
C08B6.4	X042	2	1
C08B6.5	X042	0	#NUM!
C08B6.7	X042	1.516129032	0.600392541290758
C08B6.8	X042	1.27027027	0.345135486048687
C08B6.9	X042	1.051282051	0.0721497857558336
C08C3.1	X042	1.75	0.807354922057604
C08C3.2	X042	1.038461538	0.0544477840223648
C08C3.3	X042	0	#NUM!
C08C3.4	X042	1.118181818	0.16115479181457
C08D8.1	X042	1	0
C08D8.2	X042	1	0
C08E3.5	X042	0	#NUM!
C08E3.6	X042	0	#NUM!
C08E3.8	X042	0	#NUM!
C08E3.9	X042	0	#NUM!
C08E8.1	X042	1	0
C08E8.10	X042	1	0
C08E8.3	X042	0	#NUM!
C08E8.4	X042	0	#NUM!
C08F1.10	X042	0	#NUM!
C08F1.11	X042	1.5	0.584962500721156
C08F1.3	X042	0	#NUM!
C08F1.4	X042	1	0
C08F1.6	X042	0	#NUM!
C08F1.8	X042	0	#NUM!
C08F11.1	X042	1.5	0.584962500721156
C08F11.11	X042	1.202156334	0.265624523299494
C08F11.12	X042	0	#NUM!
C08F11.13	X042	1.5	0.584962500721156
C08F11.17	X042	0	#NUM!
C08F11.3	X042	0	#NUM!
C08F11.5	X042	1	0
C08F11.7	X042	0	#NUM!
C08F11.8	X042	1.192156863	0.253574076584718
C08F11.9	X042	0	#NUM!
C08F8.1	X042	1.1	0.137503523749935
C08F8.2	X042	1.083333333	0.115477217419931
C08F8.3	X042	1.185714286	0.245756414401951
C08F8.4	X042	1	0
C08F8.5	X042	0	#NUM!
C08F8.7	X042	0	#NUM!
C08F8.8	X042	0	#NUM!
C08F8.9	X042	1.230769231	0.299560281858907
C08G5.4	X042	0	#NUM!
C08G5.5	X042	2.666666667	1.41503749927884
C08G5.6	X042	0	#NUM!
C08G9.1	X042	1	0
C08G9.2	X042	0	#NUM!
C08H9.1	X042	1	0
C08H9.10	X042	0	#NUM!
C08H9.11	X042	0	#NUM!
C08H9.12	X042	0	#NUM!
C08H9.13	X042	0	#NUM!
C08H9.14	X042	1	0
C08H9.15	X042	1.298245614	0.3765633514642
C08H9.2	X042	3.349363508	1.74388696081955
C08H9.3	X042	1	0
C08H9.4	X042	0	#NUM!
C08H9.5	X042	0	#NUM!
C08H9.6	X042	0	#NUM!
C08H9.7	X042	0	#NUM!
C09B7.1	X042	1	0
C09B7.2	X042	1	0
C09B8.1	X042	1.565217391	0.646363045385292
C09B8.4	X042	1.333333333	0.41503749927884
C09B8.5	X042	1	0
C09B8.6	X042	1.713541667	0.77698127301408
C09B8.7	X042	1.423076923	0.509013647487855
C09B8.8	X042	0	#NUM!
C09B9.1	X042	0	#NUM!
C09B9.3	X042	0	#NUM!
C09B9.4	X042	0	#NUM!
C09B9.8	X042	0	#NUM!
C09C7.1	X042	1	0
C09D1.1	X042	1.842105263	0.881355503501377
C09D1.2	X042	0	#NUM!
C09D4.1	X042	1.882352941	0.91253715874966
C09D4.2	X042	1.266666667	0.341036917835059
C09D4.5	X042	1.488997555	0.574341384964579
C09D8.1	X042	1.75	0.807354922057604
C09E10.2	X042	1.333333333	0.41503749927884
C09E7.3	X042	1	0
C09E7.4	X042	1	0
C09E7.5	X042	0	#NUM!
C09E7.7	X042	1	0
C09E7.8	X042	0	#NUM!
C09E7.9	X042	0	#NUM!
C09E8.1	X042	0	#NUM!
C09E8.3	X042	1.8	0.84799690655495
C09E9.1	X042	1.147058824	0.197939377611907
C09F12.1	X042	1.142857143	0.192645077942392
C09F12.2	X042	0	#NUM!
C09F12.3	X042	0	#NUM!
C09F5.1	X042	1.2	0.263034405833794
C09F5.2	X042	1.222222222	0.289506617194982
C09F5.3	X042	0	#NUM!
C09F9.2	X042	0	#NUM!
C09F9.3	X042	0	#NUM!
C09G1.1	X042	0	#NUM!
C09G1.2	X042	0	#NUM!
C09G1.3	X042	0	#NUM!
C09G1.4	X042	1	0
C09G1.5	X042	1.416666667	0.502500340529177
C09G12.8	X042	2.951219512	1.56131123265651
C09G12.9	X042	2.878787879	1.52546148897249
C09G4.1	X042	1.556291391	0.638112207239914
C09G4.2	X042	1.777777778	0.830074998557681
C09G4.3	X042	1.715447154	0.778584683367941
C09G4.5	X042	0	#NUM!
C09G5.1	X042	2	1
C09G5.2	X042	1.055555556	0.0780025120012656
C09G5.4	X042	0	#NUM!
C09G5.6	X042	0	#NUM!
C09G5.7	X042	0	#NUM!
C09G5.8	X042	0	#NUM!
C09G9.1	X042	1.172413793	0.229481846122757
C09G9.2	X042	1.121212121	0.165059246270495
C09G9.3	X042	0	#NUM!
C09G9.5	X042	1	0
C09G9.6	X042	2.484732824	1.31309073162818
C09G9.7	X042	1	0
C09G9.8	X042	0	#NUM!
C09H10.10	X042	1	0
C09H10.2	X042	1.187122736	0.247469102686916
C09H10.3	X042	1.065934066	0.0921182019884233
C09H10.5	X042	1.541666667	0.624490864907787
C09H10.6	X042	1.096153846	0.132450296023642
C09H10.7	X042	0	#NUM!
C09H10.8	X042	0	#NUM!
C09H10.9	X042	0	#NUM!
C09H5.2	X042	1	0
C09H5.5	X042	0	#NUM!
C09H6.1	X042	1.452380952	0.538419914784124
C09H6.2	X042	1.272727273	0.347923303420304
C09H6.3	X042	1.773584906	0.826668397114432
C10A4.1	X042	0	#NUM!
C10A4.10	X042	2	1
C10A4.3	X042	0	#NUM!
C10A4.4	X042	2.5	1.32192809488736
C10A4.5	X042	0	#NUM!
C10A4.6	X042	0	#NUM!
C10A4.7	X042	0	#NUM!
C10A4.8	X042	1.5	0.584962500721156
C10A4.9	X042	0	#NUM!
C10B5.1	X042	1	0
C10B5.3	X042	1.428571429	0.51457317282975
C10C5.1	X042	0	#NUM!
C10C5.2	X042	0	#NUM!
C10C5.3	X042	0	#NUM!
C10C5.4	X042	1	0
C10C5.5	X042	1.285714286	0.362570079384702
C10C5.6	X042	2.086419753	1.06102943339755
C10C5.7	X042	1	0
C10C6.1	X042	1.664233577	0.73485793120421
C10C6.2	X042	0	#NUM!
C10C6.5	X042	1.244897959	0.316027493447674
C10C6.6	X042	1.609375	0.686500527183219
C10C6.7	X042	1.25	0.321928094887362
C10E2.1	X042	0	#NUM!
C10E2.2	X042	0	#NUM!
C10E2.3	X042	2	1
C10E2.4	X042	1	0
C10E2.6	X042	1.426666667	0.51264829590526
C10F3.1	X042	1	0
C10F3.2	X042	0	#NUM!
C10F3.3	X042	0	#NUM!
C10F3.4	X042	0	#NUM!
C10F3.5	X042	1	0
C10F3.6	X042	1.333333333	0.41503749927884
C10F3.7	X042	0	#NUM!
C10G11.10	X042	0	#NUM!
C10G11.5	X042	1.12	0.16349873228288
C10G11.6	X042	1.515151515	0.599462070416267
C10G11.7	X042	1.295454545	0.373458395527439
C10G6.1	X042	1.166666667	0.22239242133644
C10G8.3	X042	0	#NUM!
C10G8.4	X042	1.097560976	0.134301091711583
C10G8.5	X042	1.625	0.700439718141092
C10G8.6	X042	0	#NUM!
C10G8.7	X042	0	#NUM!
C10G8.8	X042	1.111111111	0.152003093445049
C10H11.1	X042	1.090909091	0.125530882083858
C10H11.10	X042	1.334951456	0.416787281228793
C10H11.3	X042	1	0
C10H11.4	X042	1	0
C10H11.5	X042	1	0
C10H11.6	X042	1.2	0.263034405833794
C10H11.7	X042	0	#NUM!
C10H11.8	X042	2.807453416	1.48926208430057
C11D2.2	X042	0	#NUM!
C11D2.3	X042	0	#NUM!
C11D2.4	X042	1.125	0.169925001442312
C11D2.6	X042	0	#NUM!
C11D2.7	X042	1.142857143	0.192645077942392
C11D9.1	X042	1	0
C11E4.1	X042	1.157894737	0.211504105193705
C11E4.2	X042	1	0
C11E4.4	X042	0	#NUM!
C11E4.6	X042	3.25	1.70043971814109
C11E4.7	X042	1	0
C11E4.8	X042	0	#NUM!
C11G10.1	X042	1.25	0.321928094887362
C11G6.3	X042	1.533333333	0.616671360448491
C11G6.4	X042	1.857142857	0.893084796083483
C11H1.2	X042	1	0
C11H1.3	X042	1.428571429	0.51457317282975
C11H1.4	X042	0	#NUM!
C11H1.5	X042	0	#NUM!
C11H1.7	X042	0	#NUM!
C11H1.9	X042	1.25	0.321928094887362
C12C8.1	X042	0	#NUM!
C12C8.2	X042	1.294117647	0.371968777386954
C12C8.3	X042	1.848484848	0.886343218204426
C12D12.1	X042	1.652173913	0.724365557386565
C12D12.2	X042	1.82832618	0.870523475571557
C12D12.3	X042	0	#NUM!
C12D12.5	X042	2.4	1.26303440583379
C12D5.10	X042	0	#NUM!
C12D5.2	X042	1.333333333	0.41503749927884
C12D5.3	X042	1	0
C12D5.4	X042	0	#NUM!
C12D5.5	X042	1.5	0.584962500721156
C12D5.7	X042	1	0
C12D5.8	X042	0	#NUM!
C12D5.9	X042	0	#NUM!
C12D8.1	X042	1.184210526	0.243925582886078
C12D8.10	X042	1.41025641	0.495957494662411
C12D8.11	X042	1.095238095	0.131244533278246
C12D8.12	X042	1	0
C12D8.15	X042	0	#NUM!
C12D8.16	X042	0	#NUM!
C12D8.18	X042	0	#NUM!
C12D8.19	X042	0	#NUM!
C12D8.5	X042	1.1	0.137503523749935
C13A10.1	X042	1	0
C13A10.2	X042	0	#NUM!
C13B4.1	X042	1.2	0.263034405833794
C13B4.2	X042	1.107142857	0.146841388329262
C13B7.6	X042	1	0
C13B9.1	X042	1	0
C13B9.2	X042	0	#NUM!
C13B9.3	X042	1.175438596	0.233199176293021
C13B9.4	X042	1.846153846	0.884522782580059
C13C12.1	X042	0	#NUM!
C13C12.2	X042	0	#NUM!
C13C4.1	X042	1.5	0.584962500721156
C13C4.2	X042	1	0
C13C4.3	X042	1	0
C13C4.4	X042	1.2	0.263034405833794
C13C4.5	X042	1	0
C13C4.6	X042	1	0
C13C4.7	X042	1	0
C13D9.1	X042	0	#NUM!
C13D9.2	X042	0	#NUM!
C13D9.3	X042	0	#NUM!
C13D9.4	X042	0	#NUM!
C13D9.7	X042	0	#NUM!
C13D9.8	X042	0	#NUM!
C13D9.9	X042	0	#NUM!
C13E3.1	X042	1	0
C13F10.1	X042	1	0
C13F10.2	X042	1.691489362	0.758294103606712
C13F10.4	X042	1.227272727	0.295455883526163
C13F10.5	X042	1.133333333	0.180572245641817
C13F10.6	X042	1.173913043	0.231325546106455
C13F10.7	X042	1.949612403	0.963187334382269
C13G3.1	X042	1.888888889	0.91753783980802
C13G3.2	X042	1.4	0.485426827170242
C13G3.3	X042	2.02238806	1.0160598508961
C13G5.1	X042	0	#NUM!
C13G5.2	X042	1.24	0.310340120612151
C14A11.2	X042	0	#NUM!
C14A11.5	X042	0	#NUM!
C14A11.6	X042	1	0
C14A11.7	X042	0	#NUM!
C14A11.9	X042	1.285714286	0.362570079384702
C14A4.1	X042	1	0
C14A4.10	X042	1.071428571	0.0995356735509126
C14A4.11	X042	1.755555556	0.811927651847424
C14A4.12	X042	1	0
C14A4.14	X042	1.076923077	0.106915203916503
C14A4.15	X042	0	#NUM!
C14A4.2	X042	1.095238095	0.131244533278246
C14A4.3	X042	1.765765766	0.820293977765098
C14A4.4	X042	1.192307692	0.25375659224578
C14A4.5	X042	1.133333333	0.180572245641817
C14A4.6	X042	1	0
C14A4.7	X042	0	#NUM!
C14A4.8	X042	0	#NUM!
C14A4.9	X042	0	#NUM!
C14A6.1	X042	1.25	0.321928094887362
C14B1.1	X042	1.067961165	0.0948591863414364
C14B1.10	X042	1.25	0.321928094887362
C14B1.2	X042	1.253424658	0.325875279404018
C14B1.3	X042	1.285714286	0.362570079384702
C14B1.4	X042	1.076923077	0.106915203916503
C14B1.5	X042	1.083333333	0.115477217419931
C14B1.6	X042	1	0
C14B1.8	X042	1.071428571	0.0995356735509126
C14B1.9	X042	1.310526316	0.390146323737129
C14B4.2	X042	4.9375	2.3037807481771
C14B9.1	X042	1.542168675	0.62496056865307
C14B9.10	X042	1.2	0.263034405833794
C14B9.2	X042	1	0
C14B9.3	X042	1	0
C14B9.4	X042	1.892420538	0.920232723202661
C14B9.6	X042	2.448275862	1.29176612437711
C14B9.7	X042	1.230053191	0.298720703726035
C14B9.8	X042	1	0
C14C10.2	X042	1.454545455	0.540568381362698
C14C10.3	X042	1.136363636	0.184424571137419
C14C10.4	X042	1.375	0.459431618637297
C14C10.5	X042	4.03358209	2.01206161727688
C14C10.6	X042	1	0
C14C10.7	X042	1	0
C14C11.1	X042	0	#NUM!
C14C11.2	X042	0	#NUM!
C14C11.3	X042	1	0
C14C11.4	X042	1.5	0.584962500721156
C14C11.5	X042	0	#NUM!
C14C11.6	X042	1.173913043	0.231325546106455
C14C11.7	X042	1.410526316	0.496233582126821
C14C11.8	X042	0	#NUM!
C14C6.12	X042	2	1
C14C6.2	X042	1	0
C14C6.5	X042	1	0
C14E2.7	X042	0	#NUM!
C14F11.1	X042	1.142857143	0.192645077942392
C14F11.2	X042	0	#NUM!
C14F11.3	X042	1	0
C14F11.4	X042	1.4	0.485426827170242
C14F11.5	X042	1.086956522	0.120294233717711
C14F11.6	X042	0	#NUM!
C14F5.1	X042	1.529411765	0.612976876890751
C14F5.2	X042	1.333333333	0.41503749927884
C14F5.3	X042	1.235294118	0.304854581528411
C14F5.4	X042	1	0
C14F5.5	X042	4.672727273	2.22426483566922
C14H10.1	X042	1.5	0.584962500721156
C14H10.2	X042	2.866666667	1.51937415909358
C14H10.3	X042	1.444444444	0.530514716698775
C14H10.4	X042	0	#NUM!
C15A11.3	X042	0	#NUM!
C15A11.4	X042	1	0
C15A11.7	X042	1	0
C15A7.1	X042	0	#NUM!
C15A7.2	X042	0	#NUM!
C15A7.4	X042	0	#NUM!
C15B12.1	X042	1.333333333	0.41503749927884
C15B12.2	X042	0	#NUM!
C15B12.4	X042	1	0
C15B12.5	X042	0	#NUM!
C15B12.6	X042	1	0
C15B12.7	X042	1.285714286	0.362570079384702
C15B12.8	X042	0	#NUM!
C15B12.9	X042	0	#NUM!
C15C6.1	X042	0	#NUM!
C15C6.3	X042	1.192307692	0.25375659224578
C15C6.4	X042	1.285714286	0.362570079384702
C15C7.2	X042	1	0
C15C7.4	X042	1.3	0.37851162325373
C15C7.5	X042	1	0
C15C7.6	X042	0	#NUM!
C15C7.7	X042	1.117647059	0.160464672193234
C15C8.1	X042	1.6	0.678071905112638
C15C8.2	X042	0	#NUM!
C15C8.3	X042	1.108108108	0.148098638989123
C15C8.4	X042	1.058823529	0.0824621601919666
C15C8.5	X042	0	#NUM!
C15C8.6	X042	1	0
C15C8.7	X042	1.372881356	0.45720695352278
C15F1.1	X042	1.090909091	0.125530882083858
C15F1.2	X042	0	#NUM!
C15F1.3	X042	1.540983607	0.623851514114745
C15F1.4	X042	1.166666667	0.22239242133644
C15F1.5	X042	0	#NUM!
C15F1.6	X042	1.304347826	0.383328639551499
C15F1.7	X042	1.214285714	0.28010791919273
C15F1.8	X042	1	0
C15H11.11	X042	0	#NUM!
C15H11.13	X042	0	#NUM!
C15H11.2	X042	0	#NUM!
C15H11.3	X042	1.230769231	0.299560281858907
C15H11.4	X042	1.192139738	0.253553352822901
C15H11.5	X042	1.095238095	0.131244533278246
C15H11.6	X042	1.225	0.292781749227846
C15H11.8	X042	1.086956522	0.120294233717711
C15H11.9	X042	1.125	0.169925001442312
C15H9.1	X042	0	#NUM!
C15H9.11	X042	1.076923077	0.106915203916503
C15H9.2	X042	0	#NUM!
C15H9.4	X042	2.34375	1.22881869049588
C15H9.5	X042	1.230769231	0.299560281858907
C15H9.6	X042	2.473584906	1.30660342077119
C15H9.7	X042	1.174603175	0.232173442129028
C15H9.8	X042	1.631578947	0.706268796943289
C15H9.9	X042	1.239520958	0.30978266502527
C16A11.1	X042	0	#NUM!
C16A11.2	X042	1.217391304	0.283792966000584
C16A11.3	X042	1.72	0.782408564927373
C16A11.4	X042	1.176470588	0.234465253637018
C16A11.5	X042	1	0
C16A11.6	X042	1.0625	0.0874628412503394
C16A11.9	X042	1.5	0.584962500721156
C16A3.1	X042	1.055555556	0.0780025120012656
C16A3.10	X042	1.19047619	0.251538766995964
C16A3.2	X042	1.166666667	0.22239242133644
C16A3.3	X042	1.153846154	0.206450877467422
C16A3.4	X042	1.152173913	0.204358498506176
C16A3.5	X042	1	0
C16A3.6	X042	1.115384615	0.157541276986473
C16A3.7	X042	1.2	0.263034405833794
C16A3.8	X042	1	0
C16A3.9	X042	1.171215881	0.228007020833874
C16B8.1	X042	1.333333333	0.41503749927884
C16B8.2	X042	0	#NUM!
C16B8.3	X042	1.527027027	0.610725596786232
C16B8.4	X042	0	#NUM!
C16C10.1	X042	1.424242424	0.51019473231918
C16C10.10	X042	1.333333333	0.41503749927884
C16C10.11	X042	2.073529412	1.05208851114845
C16C10.13	X042	0	#NUM!
C16C10.2	X042	1	0
C16C10.3	X042	2.609756098	1.38391498178306
C16C10.4	X042	1.107142857	0.146841388329262
C16C10.5	X042	1.157894737	0.211504105193705
C16C10.6	X042	1.105263158	0.144389909335166
C16C10.7	X042	1.50310559	0.587946359159976
C16C10.8	X042	1	0
C16C10.9	X042	0	#NUM!
C16C2.1	X042	0	#NUM!
C16C2.2	X042	1.444444444	0.530514716698775
C16C2.3	X042	1.259259259	0.33257533908686
C16C2.4	X042	1.105263158	0.144389909335166
C16C4.15	X042	0	#NUM!
C16C4.17	X042	0	#NUM!
C16C4.4	X042	0	#NUM!
C16C4.5	X042	0	#NUM!
C16C8.11	X042	1.3	0.37851162325373
C16C8.12	X042	1.294117647	0.371968777386954
C16C8.13	X042	1	0
C16C8.14	X042	1	0
C16C8.16	X042	1.25	0.321928094887362
C16C8.2	X042	0	#NUM!
C16C8.4	X042	1.107142857	0.146841388329262
C16C8.5	X042	1.045454545	0.0641303374197082
C16D6.1	X042	0	#NUM!
C16D6.2	X042	1	0
C16D9.1	X042	0	#NUM!
C16D9.2	X042	1	0
C16D9.4	X042	1.272727273	0.347923303420304
C16D9.5	X042	0	#NUM!
C16D9.6	X042	1	0
C16D9.8	X042	0	#NUM!
C16D9.9	X042	0	#NUM!
C16E9.1	X042	0	#NUM!
C16E9.2	X042	1.583333333	0.662965012722426
C16E9.4	X042	2	1
C16H3.1	X042	0	#NUM!
C16H3.2	X042	1.708994709	0.773147930472845
C16H3.3	X042	1	0
C17A2.1	X042	0	#NUM!
C17B7.10	X042	0	#NUM!
C17B7.11	X042	1.111111111	0.152003093445049
C17B7.2	X042	0	#NUM!
C17B7.4	X042	0	#NUM!
C17B7.5	X042	0	#NUM!
C17C3.1	X042	1.071428571	0.0995356735509126
C17C3.18	X042	1.333333333	0.41503749927884
C17C3.19	X042	0	#NUM!
C17C3.4	X042	0	#NUM!
C17C3.8	X042	0	#NUM!
C17D12.1	X042	1.102564103	0.140862535839846
C17D12.2	X042	1.5	0.584962500721156
C17D12.6	X042	0	#NUM!
C17D12.7	X042	1.2	0.263034405833794
C17E4.1	X042	0	#NUM!
C17E4.10	X042	1.184210526	0.243925582886078
C17E4.11	X042	1.3	0.37851162325373
C17E4.2	X042	1.846153846	0.884522782580059
C17E4.3	X042	1.603864734	0.681552473847593
C17E4.4	X042	1.166666667	0.22239242133644
C17E4.5	X042	1.93175853	0.949914768563686
C17E4.6	X042	2.066666667	1.04730571477835
C17E4.9	X042	2.26119403	1.17708479301517
C17E7.12	X042	1.16	0.214124805352847
C17E7.13	X042	0	#NUM!
C17E7.3	X042	0	#NUM!
C17E7.4	X042	1.633663366	0.708110731494018
C17E7.6	X042	0	#NUM!
C17E7.8	X042	0	#NUM!
C17E7.9	X042	1.166666667	0.22239242133644
C17F4.10	X042	0	#NUM!
C17F4.2	X042	0	#NUM!
C17F4.5	X042	1.108695652	0.148863385914479
C17F4.6	X042	0	#NUM!
C17F4.7	X042	1.086956522	0.120294233717711
C17F4.8	X042	2.5	1.32192809488736
C17G1.2	X042	1	0
C17G1.3	X042	1.333333333	0.41503749927884
C17G1.4	X042	1.421052632	0.506959988719876
C17G1.5	X042	1.2	0.263034405833794
C17G1.6	X042	2	1
C17G1.7	X042	1	0
C17G1.8	X042	1	0
C17G10.1	X042	1	0
C17G10.2	X042	1.105263158	0.144389909335166
C17G10.4	X042	1.385964912	0.47089073401236
C17G10.5	X042	1.162790698	0.217591435072616
C17G10.6	X042	0	#NUM!
C17G10.7	X042	1.25	0.321928094887362
C17G10.8	X042	1.133333333	0.180572245641817
C17G10.9	X042	1.526627219	0.610347819141069
C17H1.10	X042	0	#NUM!
C17H1.13	X042	0	#NUM!
C17H1.4	X042	0	#NUM!
C17H1.5	X042	0	#NUM!
C17H1.7	X042	0	#NUM!
C17H11.1	X042	0	#NUM!
C17H11.2	X042	1.916666667	0.938599455335852
C17H11.6	X042	3.095238095	1.63005039024969
C17H12.1	X042	1.851239669	0.888491684783004
C17H12.10	X042	0	#NUM!
C17H12.11	X042	1	0
C17H12.12	X042	0	#NUM!
C17H12.13	X042	1.417525773	0.503374966224888
C17H12.14	X042	0	#NUM!
C17H12.2	X042	1.526315789	0.610053481683983
C17H12.4	X042	1.052631579	0.0740005814437652
C17H12.5	X042	1	0
C17H12.6	X042	1	0
C17H12.8	X042	1.076923077	0.106915203916503
C17H12.9	X042	0	#NUM!
C18A11.1	X042	1	0
C18A11.2	X042	1	0
C18A11.3	X042	1	0
C18A11.4	X042	1	0
C18A11.5	X042	3	1.58496250072116
C18A11.7	X042	1.811965812	0.857555734979793
C18A3.1	X042	1	0
C18A3.10	X042	0	#NUM!
C18A3.2	X042	1.166666667	0.22239242133644
C18A3.3	X042	1.058823529	0.0824621601919666
C18A3.4	X042	1.884615385	0.914270125974113
C18A3.5	X042	2.162839248	1.11292644195037
C18A3.6	X042	1.294117647	0.371968777386954
C18A3.8	X042	0	#NUM!
C18A3.9	X042	1	0
C18B10.6	X042	0	#NUM!
C18B12.2	X042	1.833333333	0.874469117916139
C18B12.3	X042	0	#NUM!
C18B12.4	X042	2.909090909	1.5405683813627
C18B12.5	X042	1	0
C18B2.1	X042	0	#NUM!
C18B2.2	X042	0	#NUM!
C18B2.3	X042	1	0
C18B2.4	X042	1.382352941	0.467126010427297
C18B2.5	X042	1.3	0.37851162325373
C18C4.1	X042	0	#NUM!
C18C4.10	X042	1.125	0.169925001442312
C18C4.2	X042	0	#NUM!
C18C4.3	X042	0	#NUM!
C18C4.5	X042	1.111111111	0.152003093445049
C18C4.7	X042	0	#NUM!
C18C4.9	X042	0	#NUM!
C18D1.1	X042	1.574468085	0.65486451395131
C18D1.2	X042	0	#NUM!
C18D1.3	X042	1.230769231	0.299560281858907
C18D1.4	X042	0	#NUM!
C18D11.1	X042	1.596491228	0.67490462603395
C18D11.2	X042	1	0
C18D11.3	X042	1.260869565	0.334419039070558
C18D11.4	X042	1.568181818	0.649092838140864
C18D11.6	X042	0	#NUM!
C18D11.7	X042	0	#NUM!
C18D11.9	X042	0	#NUM!
C18D4.2	X042	0	#NUM!
C18D4.4	X042	0	#NUM!
C18D4.6	X042	1	0
C18D4.8	X042	0	#NUM!
C18E3.1	X042	0	#NUM!
C18E3.2	X042	1.222222222	0.289506617194982
C18E3.3	X042	1.166666667	0.22239242133644
C18E3.6	X042	1	0
C18E3.7	X042	1	0
C18E3.8	X042	1.074074074	0.103093492964098
C18E3.9	X042	1.272727273	0.347923303420304
C18E9.1	X042	1	0
C18E9.10	X042	1.5	0.584962500721156
C18E9.11	X042	1.205882353	0.270089163367737
C18E9.2	X042	1.170212766	0.226770861847014
C18E9.3	X042	1.224489796	0.292180751493302
C18E9.4	X042	1.117647059	0.160464672193234
C18E9.5	X042	1.466666667	0.552541023028772
C18E9.6	X042	1.772277228	0.82560429451246
C18E9.7	X042	0	#NUM!
C18E9.9	X042	1	0
C18F10.2	X042	0	#NUM!
C18F10.7	X042	1.129032258	0.175086706558083
C18F10.8	X042	0	#NUM!
C18F10.9	X042	1	0
C18F3.2	X042	0	#NUM!
C18F3.4	X042	1	0
C18G1.1	X042	0	#NUM!
C18G1.2	X042	1.5	0.584962500721156
C18G1.4	X042	1.045454545	0.0641303374197082
C18G1.5	X042	1.134078212	0.181520139920916
C18G1.6	X042	0	#NUM!
C18G1.8	X042	0	#NUM!
C18H2.1	X042	0	#NUM!
C18H2.2	X042	1	0
C18H2.5	X042	0	#NUM!
C18H7.1	X042	0	#NUM!
C18H7.11	X042	1	0
C18H7.2	X042	0	#NUM!
C18H7.9	X042	0	#NUM!
C18H9.3	X042	1.4875	0.572889668420581
C18H9.5	X042	0	#NUM!
C18H9.6	X042	1.217391304	0.283792966000584
C18H9.7	X042	2	1
C18H9.8	X042	0	#NUM!
C23F12.2	X042	2.714285714	1.44057259138598
C23F12.3	X042	0	#NUM!
C23F12.4	X042	1	0
C23G10.1	X042	2	1
C23G10.11	X042	0	#NUM!
C23G10.2	X042	1.076923077	0.106915203916503
C23G10.3	X042	1.052631579	0.0740005814437652
C23G10.4	X042	1.162601626	0.217356831439149
C23G10.5	X042	0	#NUM!
C23G10.6	X042	0	#NUM!
C23G10.7	X042	1.14	0.189033824390017
C23G10.8	X042	1.416666667	0.502500340529177
C23H3.1	X042	1.333333333	0.41503749927884
C23H3.2	X042	1.475247525	0.560957037710362
C23H3.3	X042	1.142857143	0.192645077942392
C23H3.4	X042	1.15942029	0.21340363810919
C23H3.5	X042	1	0
C23H3.7	X042	0	#NUM!
C23H3.9	X042	3	1.58496250072116
C23H4.1	X042	2.128205128	1.08963721248467
C23H4.2	X042	1	0
C23H4.3	X042	1	0
C23H4.4	X042	1	0
C23H4.6	X042	0	#NUM!
C23H4.7	X042	1.25	0.321928094887362
C23H4.8	X042	0	#NUM!
C23H5.1	X042	1	0
C23H5.11	X042	1.666666667	0.736965594166201
C23H5.2	X042	0	#NUM!
C23H5.3	X042	1	0
C23H5.8	X042	1	0
C23H5.9	X042	0	#NUM!
C24A1.1	X042	1.353982301	0.437208880277458
C24A1.2	X042	1.714285714	0.777607578663548
C24A1.3	X042	1	0
C24A11.1	X042	0	#NUM!
C24A11.8	X042	1.090909091	0.125530882083858
C24A11.9	X042	1.46031746	0.546282032557096
C24A3.2	X042	1.358490566	0.442004546879107
C24A3.4	X042	1	0
C24A3.6	X042	2.166666667	1.11547721741993
C24A3.8	X042	0	#NUM!
C24A8.4	X042	1	0
C24A8.5	X042	0	#NUM!
C24B5.1	X042	2	1
C24B5.2	X042	1.1	0.137503523749935
C24B5.3	X042	1	0
C24B5.4	X042	1	0
C24B9.3	X042	1.238095238	0.308122295362322
C24B9.4	X042	0	#NUM!
C24B9.9	X042	1.555555556	0.637429920615287
C24D10.4	X042	1.181818182	0.241008099503793
C24D10.5	X042	1.666666667	0.736965594166201
C24D10.6	X042	1.186666667	0.246914740470509
C24F3.1	X042	1.675373134	0.744482444283368
C24F3.2	X042	1.2	0.263034405833794
C24F3.3	X042	0	#NUM!
C24F3.4	X042	1.173913043	0.231325546106455
C24F3.5	X042	0	#NUM!
C24F3.6	X042	1.079545455	0.110423989693644
C24G6.1	X042	1.194029851	0.255838904429579
C24G6.2	X042	1	0
C24G6.3	X042	1	0
C24G6.4	X042	0	#NUM!
C24G6.6	X042	1.5	0.584962500721156
C24G6.7	X042	0	#NUM!
C24G6.8	X042	1.177419355	0.23562824849313
C24G7.2	X042	0	#NUM!
C24G7.4	X042	1.833333333	0.874469117916139
C24H10.1	X042	0	#NUM!
C24H10.2	X042	1.59375	0.672425341971496
C24H10.3	X042	0	#NUM!
C24H10.4	X042	0	#NUM!
C24H10.5	X042	4.889589905	2.28971347002219
C24H11.4	X042	0	#NUM!
C24H11.5	X042	1	0
C24H11.6	X042	1.0625	0.0874628412503394
C24H11.7	X042	1.260869565	0.334419039070558
C24H11.8	X042	0	#NUM!
C24H11.9	X042	1	0
C24H12.1	X042	0	#NUM!
C24H12.10	X042	0	#NUM!
C24H12.11	X042	0	#NUM!
C24H12.2	X042	0	#NUM!
C24H12.4	X042	1	0
C24H12.5	X042	1.333333333	0.41503749927884
C24H12.7	X042	0	#NUM!
C25A1.1	X042	1.879746835	0.910538372623657
C25A1.10	X042	0	#NUM!
C25A1.11	X042	1.125	0.169925001442312
C25A1.12	X042	1.105263158	0.144389909335166
C25A1.13	X042	1.058823529	0.0824621601919666
C25A1.16	X042	1.453658537	0.53968842095671
C25A1.2	X042	0	#NUM!
C25A1.3	X042	1	0
C25A1.4	X042	2.954954955	1.56313613826798
C25A1.5	X042	1.769662921	0.823474587420877
C25A1.7	X042	1	0
C25A1.8	X042	1.325123153	0.406126445371438
C25A1.9	X042	0	#NUM!
C25A11.2	X042	1.64	0.713695814843359
C25A6.1	X042	1	0
C25A8.2	X042	0	#NUM!
C25A8.4	X042	1.076923077	0.106915203916503
C25B8.1	X042	1	0
C25B8.3	X042	1.05	0.070389327891398
C25B8.4	X042	1.2	0.263034405833794
C25B8.5	X042	0	#NUM!
C25B8.6	X042	1.666666667	0.736965594166201
C25B8.7	X042	0	#NUM!
C25B8.8	X042	0	#NUM!
C25D7.10	X042	1.962441315	0.972649511855044
C25D7.12	X042	0	#NUM!
C25D7.15	X042	1	0
C25D7.3	X042	0	#NUM!
C25D7.4	X042	1	0
C25D7.5	X042	1	0
C25D7.6	X042	1.419847328	0.505735809570576
C25D7.7	X042	1.825757576	0.868495216871504
C25D7.8	X042	1.253521127	0.325986311461712
C25D7.9	X042	0	#NUM!
C25E10.1	X042	0	#NUM!
C25E10.10	X042	1.318181818	0.398549376490266
C25E10.11	X042	0	#NUM!
C25E10.12	X042	2.531914894	1.34022891163031
C25E10.13	X042	0	#NUM!
C25E10.2	X042	0	#NUM!
C25E10.3	X042	1	0
C25E10.4	X042	0	#NUM!
C25E10.5	X042	1	0
C25E10.7	X042	0	#NUM!
C25E10.8	X042	1	0
C25E10.9	X042	1	0
C25F6.1	X042	1.464285714	0.550197082560475
C25F6.2	X042	3.047619048	1.60768257722124
C25F6.3	X042	1	0
C25F6.4	X042	0	#NUM!
C25F6.7	X042	2	1
C25F9.1	X042	0	#NUM!
C25F9.10	X042	0	#NUM!
C25F9.11	X042	0	#NUM!
C25F9.12	X042	0	#NUM!
C25F9.14	X042	0	#NUM!
C25F9.4	X042	1	0
C25F9.5	X042	0	#NUM!
C25F9.6	X042	1	0
C25F9.9	X042	0	#NUM!
C25G4.1	X042	0	#NUM!
C25G4.11	X042	1	0
C25G4.2	X042	1.5	0.584962500721156
C25G4.3	X042	1	0
C25G4.4	X042	1.125	0.169925001442312
C25G4.5	X042	1	0
C25G4.6	X042	0	#NUM!
C25G4.8	X042	0	#NUM!
C25G6.1	X042	1	0
C25G6.2	X042	1.388888889	0.473931188332403
C25G6.4	X042	0	#NUM!
C25G6.5	X042	1	0
C25H3.1	X042	0	#NUM!
C25H3.10	X042	2	1
C25H3.11	X042	0	#NUM!
C25H3.12	X042	1	0
C25H3.14	X042	1.136363636	0.184424571137419
C25H3.15	X042	0	#NUM!
C25H3.16	X042	0	#NUM!
C25H3.4	X042	1.3	0.37851162325373
C25H3.5	X042	1.44	0.526068811667588
C25H3.6	X042	1.813333333	0.858644150754456
C25H3.7	X042	1.093023256	0.128324096975535
C25H3.8	X042	2.384615385	1.25375659224578
C25H3.9	X042	1.150943396	0.202816882999681
C26B2.1	X042	1.130434783	0.176877762084072
C26B2.2	X042	0	#NUM!
C26B2.3	X042	1.333333333	0.41503749927884
C26B2.4	X042	0	#NUM!
C26B2.6	X042	1.133333333	0.180572245641817
C26B2.7	X042	1.133333333	0.180572245641817
C26B2.8	X042	0	#NUM!
C26B9.1	X042	1.363636364	0.447458976971217
C26B9.3	X042	0	#NUM!
C26B9.5	X042	1.166666667	0.22239242133644
C26B9.6	X042	0	#NUM!
C26B9.7	X042	0	#NUM!
C26C6.1	X042	1	0
C26C6.10	X042	0	#NUM!
C26C6.2	X042	3.886227545	1.95837037552508
C26C6.3	X042	1	0
C26C6.4	X042	0	#NUM!
C26C6.5	X042	1.902439024	0.927850214244162
C26C6.7	X042	0	#NUM!
C26C6.9	X042	1	0
C26D10.1	X042	1.38	0.464668267003444
C26D10.2	X042	1	0
C26D10.3	X042	1	0
C26D10.4	X042	0	#NUM!
C26D10.5	X042	1.333333333	0.41503749927884
C26D10.6	X042	1.5	0.584962500721156
C26D10.7	X042	0	#NUM!
C26E1.1	X042	0	#NUM!
C26E1.2	X042	0	#NUM!
C26E1.3	X042	2.111111111	1.07800251200127
C26E6.11	X042	1.38	0.464668267003444
C26E6.12	X042	1.2	0.263034405833794
C26E6.2	X042	2.37037037	1.24511249783653
C26E6.3	X042	2.28	1.18903382439002
C26E6.4	X042	1.453333333	0.539365634281042
C26E6.5	X042	1.210526316	0.275634442613423
C26E6.7	X042	1.301587302	0.380272081118166
C26E6.8	X042	1.15	0.20163386116965
C26E6.9	X042	1.32	0.400537929583729
C26F1.1	X042	0	#NUM!
C26F1.10	X042	1.25	0.321928094887362
C26F1.2	X042	0	#NUM!
C26F1.3	X042	1.166666667	0.22239242133644
C26F1.4	X042	1.170028818	0.22654406460691
C26F1.5	X042	1	0
C26F1.6	X042	0	#NUM!
C26F1.7	X042	1.2	0.263034405833794
C26F1.9	X042	1.080645161	0.111892880070894
C26G2.1	X042	1	0
C26G2.2	X042	1.2	0.263034405833794
C26H9A.1	X042	1.426229508	0.512206158285841
C26H9A.2	X042	1.727272727	0.788495894806282
C27A12.10	X042	1.081081081	0.112474729258411
C27A12.2	X042	1	0
C27A12.3	X042	2.086206897	1.06088224214702
C27A12.4	X042	0	#NUM!
C27A12.5	X042	0	#NUM!
C27A12.6	X042	1.371428571	0.455679483776188
C27A12.7	X042	1	0
C27A12.8	X042	1.12195122	0.166009951438922
C27A12.9	X042	1.25	0.321928094887362
C27A2.1	X042	1.055555556	0.0780025120012656
C27A2.2	X042	1.177835052	0.23613751287094
C27A2.3	X042	1.162601626	0.217356831439149
C27A2.4	X042	1	0
C27A2.5	X042	0	#NUM!
C27A2.6	X042	1.384615385	0.469485283301215
C27A2.7	X042	0	#NUM!
C27A2.8	X042	0	#NUM!
C27A7.1	X042	1.5	0.584962500721156
C27A7.3	X042	1	0
C27A7.4	X042	0	#NUM!
C27A7.5	X042	1.384615385	0.469485283301215
C27A7.6	X042	1	0
C27A7.7	X042	0	#NUM!
C27A7.8	X042	1.103448276	0.142019004872416
C27B7.1	X042	1.566539924	0.647581537890914
C27B7.2	X042	2.00877193	1.0063137739322
C27B7.4	X042	1.340425532	0.422691071822275
C27B7.5	X042	1.404255319	0.48980526768081
C27B7.7	X042	1	0
C27B7.8	X042	1.64	0.713695814843359
C27B7.9	X042	1.118055556	0.160991876672298
C27C12.1	X042	1.086956522	0.120294233717711
C27C12.2	X042	2	1
C27C12.3	X042	2.533333333	1.34103691783507
C27C12.4	X042	1	0
C27C12.5	X042	0	#NUM!
C27C12.6	X042	0	#NUM!
C27C12.7	X042	1.294117647	0.371968777386954
C27C7.1	X042	1.097222222	0.133855746734788
C27C7.7	X042	0	#NUM!
C27D11.1	X042	1.525114155	0.608917232872877
C27D6.1	X042	0	#NUM!
C27D6.12	X042	1	0
C27D6.4	X042	1.222222222	0.289506617194982
C27D6.8	X042	0	#NUM!
C27D8.1	X042	0	#NUM!
C27D8.3	X042	2.333333333	1.22239242133645
C27D8.4	X042	1.4375	0.523561956057013
C27D9.1	X042	1.469026549	0.554860468931731
C27F2.1	X042	0	#NUM!
C27F2.10	X042	1.06122449	0.0857298740258726
C27F2.2	X042	0	#NUM!
C27F2.4	X042	1	0
C27F2.5	X042	1.057142857	0.0801703486839737
C27F2.6	X042	0	#NUM!
C27F2.8	X042	1.641791045	0.715270523066879
C27F2.9	X042	1.051282051	0.0721497857558336
C27H2.2	X042	1.714285714	0.777607578663548
C27H2.5	X042	0	#NUM!
C27H5.1	X042	0	#NUM!
C27H5.2	X042	0	#NUM!
C27H5.3	X042	1.224489796	0.292180751493302
C27H5.4	X042	1.277777778	0.353636954614692
C27H5.5	X042	0	#NUM!
C27H5.6	X042	0	#NUM!
C27H5.7	X042	0	#NUM!
C27H5.8	X042	0	#NUM!
C27H6.1	X042	1	0
C27H6.2	X042	1.0625	0.0874628412503394
C27H6.3	X042	1.192307692	0.25375659224578
C27H6.4	X042	1.066666667	0.0931094043914725
C27H6.8	X042	1.208333333	0.273018494406412
C27H6.9	X042	1.133333333	0.180572245641817
C28A5.1	X042	1.095238095	0.131244533278246
C28A5.2	X042	1	0
C28A5.3	X042	1	0
C28A5.4	X042	1	0
C28A5.6	X042	0	#NUM!
C28C12.1	X042	0	#NUM!
C28C12.10	X042	1.125	0.169925001442312
C28C12.11	X042	0	#NUM!
C28C12.12	X042	1.3125	0.39231742277876
C28C12.2	X042	1.093264249	0.1286421514391
C28C12.3	X042	0	#NUM!
C28C12.4	X042	0	#NUM!
C28C12.5	X042	1.105263158	0.144389909335166
C28C12.7	X042	1.12371134	0.168271482589792
C28C12.8	X042	1	0
C28C12.9	X042	1.194444444	0.25633975325978
C28D4.1	X042	1.5	0.584962500721156
C28D4.10	X042	0	#NUM!
C28D4.2	X042	1.367346939	0.451379346342564
C28D4.3	X042	1.263858093	0.337834485796717
C28D4.9	X042	1	0
C28F5.2	X042	1.333333333	0.41503749927884
C28G1.1	X042	1	0
C28G1.2	X042	1	0
C28G1.3	X042	1.5	0.584962500721156
C28G1.4	X042	0	#NUM!
C28G1.5	X042	1.5	0.584962500721156
C28G1.6	X042	0	#NUM!
C28H8.1	X042	1.39673913	0.482062593136863
C28H8.11	X042	1.103448276	0.142019004872416
C28H8.12	X042	1.090909091	0.125530882083858
C28H8.2	X042	0	#NUM!
C28H8.3	X042	1.6	0.678071905112638
C28H8.4	X042	1.961661342	0.972075998437557
C28H8.5	X042	0	#NUM!
C28H8.6	X042	1.6875	0.754887502163469
C28H8.8	X042	0	#NUM!
C28H8.9	X042	1.75	0.807354922057604
C29A12.1	X042	1.253164557	0.325575871902501
C29A12.3	X042	1.068965517	0.0962153152592904
C29A12.4	X042	0	#NUM!
C29E4.10	X042	3	1.58496250072116
C29E4.12	X042	1	0
C29E4.13	X042	1.153846154	0.206450877467422
C29E4.15	X042	1.227272727	0.295455883526163
C29E4.2	X042	1.875	0.906890595608519
C29E4.3	X042	1.306666667	0.38589115361932
C29E4.4	X042	1.19047619	0.251538766995964
C29E4.5	X042	2.25	1.16992500144231
C29E4.7	X042	1	0
C29E4.8	X042	1.130769231	0.177304531807909
C29E6.1	X042	0	#NUM!
C29E6.2	X042	0	#NUM!
C29E6.5	X042	2	1
C29F3.1	X042	0	#NUM!
C29F3.6	X042	1	0
C29F3.7	X042	1.732984293	0.793258578771463
C29F4.2	X042	0	#NUM!
C29F4.3	X042	1	0
C29F5.1	X042	1.333333333	0.41503749927884
[truncated: 312,201 more rows]
