# Supplementary material for: Endomitosis controls tissue-specific gene expression during development
Source: PLoS Biol. 2022 May 24;20(5):e3001597. doi: 10.1371/journal.pbio.3001597 (PMC9129049; doi:10.1371/journal.pbio.3001597)
Supplement: S3 Data — (CSV) [file pbio.3001597.s016.csv]

Var1	Var2	value	log2(read counts/UMI counts)
2L52.1	X193	2.117647059	1.08246216019197
2RSSE.1	X193	3.636363636	1.86249647625006
2RSSE.2	X193	3.388888889	1.76081233612057
4R79.1	X193	0	#NUM!
4R79.2	X193	0	#NUM!
AC3.1	X193	0	#NUM!
AC3.10	X193	0	#NUM!
AC3.2	X193	1.7	0.765534746362977
AC3.5	X193	1.444444444	0.530514716698775
AC3.6	X193	0	#NUM!
AC3.7	X193	1.823529412	0.866733469136531
AC3.8	X193	1.875	0.906890595608519
AC7.1	X193	1.5	0.584962500721156
AC7.2	X193	1.893333333	0.920928429008799
AC7.3	X193	0	#NUM!
AC8.11	X193	1.4	0.485426827170242
AC8.4	X193	0	#NUM!
AC8.7	X193	0	#NUM!
AH10.1	X193	0	#NUM!
AH10.2	X193	0	#NUM!
AH10.3	X193	0	#NUM!
AH10.4	X193	2	1
AH6.10	X193	0	#NUM!
AH6.11	X193	0	#NUM!
AH6.14	X193	0	#NUM!
AH6.2	X193	0	#NUM!
AH6.3	X193	0	#NUM!
AH6.5	X193	4.471825695	2.16086395519614
AH6.7	X193	0	#NUM!
AH9.1	X193	1	0
AH9.2	X193	2.294117647	1.19793937761191
AH9.3	X193	2.193548387	1.13326653086346
AH9.4	X193	0	#NUM!
AH9.6	X193	2	1
B0001.1	X193	1.968888889	0.977381697337975
B0001.2	X193	1.655172414	0.726981505593581
B0001.3	X193	1.542168675	0.62496056865307
B0001.4	X193	1.567741935	0.648688098331543
B0001.5	X193	1.803571429	0.850856560694184
B0001.6	X193	2.833333333	1.50250034052918
B0001.7	X193	1.637362637	0.711373880263459
B0001.8	X193	1.592	0.670840335881562
B0019.1	X193	2.333333333	1.22239242133645
B0019.2	X193	1.918918919	0.940293753875726
B0024.1	X193	1	0
B0024.10	X193	1.526315789	0.610053481683983
B0024.11	X193	1.516129032	0.600392541290758
B0024.12	X193	1.384615385	0.469485283301215
B0024.13	X193	2.311111111	1.20858662181142
B0024.14	X193	2.5	1.32192809488736
B0024.15	X193	0	#NUM!
B0024.2	X193	1.666666667	0.736965594166201
B0024.3	X193	2.5	1.32192809488736
B0024.4	X193	2.333333333	1.22239242133645
B0024.8	X193	0	#NUM!
B0024.9	X193	1.796195652	0.844944505450676
B0025.1	X193	1.711538462	0.775293712825304
B0025.2	X193	1.6	0.678071905112638
B0025.4	X193	2.242537313	1.16513199025341
B0034.1	X193	2.125	1.08746284125034
B0034.3	X193	2.769230769	1.46948528330122
B0034.4	X193	0	#NUM!
B0034.5	X193	0	#NUM!
B0034.7	X193	1	0
B0035.1	X193	2.221115538	1.15128444085689
B0035.10	X193	0	#NUM!
B0035.11	X193	1.77739726	0.829766169477862
B0035.12	X193	2.152284264	1.10586863510682
B0035.13	X193	1.638743455	0.712590018896868
B0035.14	X193	2.091954023	1.06485114434996
B0035.15	X193	1.513157895	0.597562537500788
B0035.16	X193	1.823529412	0.866733469136531
B0035.18	X193	1.37804878	0.462626957797099
B0035.2	X193	2.24375	1.16591193893569
B0035.3	X193	1.823170732	0.866449669580016
B0035.4	X193	1.615384615	0.691877704637664
B0035.5	X193	2.057377049	1.04080621638788
B0035.6	X193	1.888888889	0.91753783980802
B0041.1	X193	1	0
B0041.2	X193	2.992385787	1.58129618352339
B0041.3	X193	1.87755102	0.908852111941802
B0041.4	X193	3.786585366	1.92089745360239
B0041.5	X193	1.802919708	0.850335148624145
B0041.6	X193	1.756756757	0.812914447399499
B0041.7	X193	2.038961039	1.02783420819672
B0041.8	X193	1.913114754	0.935923413257099
B0047.1	X193	1.285714286	0.362570079384702
B0047.2	X193	2	1
B0047.3	X193	1.666666667	0.736965594166201
B0047.4	X193	0	#NUM!
B0198.1	X193	3.46875	1.79441586635011
B0198.2	X193	2.4	1.26303440583379
B0198.3	X193	1	0
B0205.1	X193	1.743902439	0.802319332160306
B0205.10	X193	0	#NUM!
B0205.11	X193	2.5825	1.36876834909034
B0205.12	X193	1.395061728	0.480328959530561
B0205.13	X193	1.448275862	0.534336427651183
B0205.14	X193	1.761904762	0.817135942850188
B0205.2	X193	0	#NUM!
B0205.3	X193	2.338217338	1.22540903517131
B0205.4	X193	0	#NUM!
B0205.6	X193	1.72173913	0.783866569135232
B0205.7	X193	3.232407407	1.69260904450192
B0205.8	X193	1.685714286	0.75336003241687
B0205.9	X193	2.47752809	1.30890141459112
B0207.1	X193	0	#NUM!
B0207.10	X193	1	0
B0207.11	X193	0	#NUM!
B0207.12	X193	2.153846154	1.10691520391651
B0207.2	X193	2.5	1.32192809488736
B0207.3	X193	0	#NUM!
B0207.4	X193	1.614864865	0.691413442351795
B0207.5	X193	3	1.58496250072116
B0207.6	X193	1.739726027	0.798860127892148
B0207.7	X193	0	#NUM!
B0207.9	X193	0	#NUM!
B0212.1	X193	1.666666667	0.736965594166201
B0212.2	X193	0	#NUM!
B0212.3	X193	1.869565217	0.902702798645082
B0212.4	X193	2.25	1.16992500144231
B0212.5	X193	0	#NUM!
B0213.10	X193	2	1
B0213.11	X193	3.333333333	1.7369655941662
B0213.12	X193	0	#NUM!
B0213.14	X193	1.580645161	0.660513533728331
B0213.15	X193	1.5	0.584962500721156
B0213.16	X193	0	#NUM!
B0213.17	X193	0	#NUM!
B0213.2	X193	1.488448845	0.573809639782422
B0213.3	X193	1.457627119	0.543621705340249
B0213.4	X193	1.61627907	0.692676318021408
B0213.5	X193	1.371428571	0.455679483776188
B0213.6	X193	1.75	0.807354922057604
B0213.9	X193	0	#NUM!
B0218.1	X193	1.727272727	0.788495894806282
B0218.2	X193	1.676470588	0.745427172914399
B0218.3	X193	1.789473684	0.839535327806749
B0218.5	X193	0	#NUM!
B0218.6	X193	1.780487805	0.832272554261926
B0218.7	X193	0	#NUM!
B0218.8	X193	1.6	0.678071905112638
B0222.1	X193	5.666666667	2.50250034052918
B0222.11	X193	0	#NUM!
B0222.3	X193	1.857142857	0.893084796083483
B0222.4	X193	1.25	0.321928094887362
B0222.5	X193	2.375	1.24792751344359
B0222.6	X193	1.333333333	0.41503749927884
B0222.8	X193	1	0
B0222.9	X193	2	1
B0228.1	X193	1.5	0.584962500721156
B0228.4	X193	2.166666667	1.11547721741993
B0228.5	X193	3.5	1.8073549220576
B0228.6	X193	2	1
B0228.7	X193	1.6	0.678071905112638
B0228.8	X193	0	#NUM!
B0238.1	X193	1	0
B0238.10	X193	1.216216216	0.282399730700718
B0238.11	X193	2.408602151	1.26819611094957
B0238.12	X193	2	1
B0238.15	X193	1	0
B0238.6	X193	0	#NUM!
B0238.8	X193	0	#NUM!
B0238.9	X193	3.459574468	1.79059459551003
B0240.1	X193	1.166666667	0.22239242133644
B0240.2	X193	0	#NUM!
B0240.3	X193	1	0
B0240.4	X193	2.077348066	1.05474296459443
B0244.10	X193	2.428571429	1.28010791919273
B0244.2	X193	1.533333333	0.616671360448491
B0244.4	X193	2	1
B0244.5	X193	1	0
B0244.6	X193	3.25	1.70043971814109
B0244.7	X193	1	0
B0244.8	X193	3.18768158	1.67250752480807
B0244.9	X193	2	1
B0250.1	X193	1.052631579	0.0740005814437652
B0250.2	X193	1.5	0.584962500721156
B0250.4	X193	3	1.58496250072116
B0250.5	X193	2.002012072	1.00145067386872
B0250.8	X193	2	1
B0250.9	X193	2	1
B0252.1	X193	1.6875	0.754887502163469
B0252.2	X193	1.6	0.678071905112638
B0252.3	X193	2.297297297	1.19993757050875
B0252.4	X193	2.028846154	1.02065947056609
B0252.5	X193	1	0
B0252.8	X193	1.857142857	0.893084796083483
B0261.1	X193	2.282608696	1.19068356160911
B0261.2	X193	2.623529412	1.3915089637826
B0261.4	X193	1.663461538	0.734188509495625
B0261.5	X193	0	#NUM!
B0261.6	X193	1	0
B0261.7	X193	2.378787879	1.25022662953317
B0261.8	X193	1.62962963	0.70454411647382
B0272.1	X193	0	#NUM!
B0272.2	X193	1.793103448	0.842458723013519
B0272.3	X193	1.549019608	0.631355406205601
B0272.4	X193	1.730769231	0.791413378188582
B0273.1	X193	1	0
B0273.2	X193	1.090909091	0.125530882083858
B0273.3	X193	1.214285714	0.28010791919273
B0273.4	X193	2.357142857	1.23703919730085
B0280.1	X193	1.959016393	0.97012947041786
B0280.10	X193	1.823529412	0.866733469136531
B0280.11	X193	0	#NUM!
B0280.12	X193	3	1.58496250072116
B0280.13	X193	1.75	0.807354922057604
B0280.17	X193	0	#NUM!
B0280.2	X193	1	0
B0280.3	X193	1.896183206	0.923098361795669
B0280.4	X193	5.4	2.43295940727611
B0280.5	X193	3.951731025	1.98248475317959
B0280.7	X193	0	#NUM!
B0280.8	X193	2.8125	1.49185309632967
B0280.9	X193	2.062200957	1.04418492700821
B0281.1	X193	2	1
B0281.3	X193	1.882352941	0.91253715874966
B0281.4	X193	1.2	0.263034405833794
B0281.5	X193	2.294117647	1.19793937761191
B0281.6	X193	2	1
B0281.8	X193	0	#NUM!
B0284.1	X193	0	#NUM!
B0284.2	X193	0	#NUM!
B0284.3	X193	1.375	0.459431618637297
B0285.1	X193	2.94	1.55581615506164
B0285.10	X193	1	0
B0285.3	X193	1.88590604	0.91525779975876
B0285.4	X193	1.642553191	0.715940090703079
B0285.5	X193	3.307291667	1.72565028093837
B0285.6	X193	0	#NUM!
B0285.7	X193	3.2	1.67807190511264
B0285.8	X193	1.25	0.321928094887362
B0285.9	X193	2.45	1.29278174922785
B0286.1	X193	2	1
B0286.2	X193	2	1
B0286.3	X193	1.613636364	0.690315500867382
B0286.4	X193	1.931034483	0.949373926930032
B0286.5	X193	2.222222222	1.15200309344505
B0286.6	X193	0	#NUM!
B0294.1	X193	2	1
B0302.1	X193	2.156862745	1.10893437155316
B0302.2	X193	0	#NUM!
B0302.5	X193	1.847457627	0.885541275415082
B0303.11	X193	2.125	1.08746284125034
B0303.14	X193	1.684210526	0.752072486556407
B0303.15	X193	2.836938436	1.50433484320035
B0303.16	X193	0	#NUM!
B0303.2	X193	2	1
B0303.3	X193	2.135714286	1.09471865725313
B0303.4	X193	1.732673267	0.792999629080532
B0303.7	X193	1.636363636	0.71049338280501
B0303.8	X193	0	#NUM!
B0303.9	X193	2.354037267	1.23513716005647
B0304.1	X193	1	0
B0304.2	X193	1.802352941	0.849881550899893
B0304.3	X193	0	#NUM!
B0304.4	X193	1.752380952	0.809316438390888
B0304.5	X193	0	#NUM!
B0304.6	X193	1	0
B0304.7	X193	0	#NUM!
B0304.8	X193	1.5	0.584962500721156
B0304.9	X193	0	#NUM!
B0310.1	X193	2.88	1.52606881166759
B0310.2	X193	2.714285714	1.44057259138598
B0310.3	X193	0	#NUM!
B0310.5	X193	1.741935484	0.800691191776587
B0310.6	X193	0	#NUM!
B0331.1	X193	1	0
B0331.2	X193	0	#NUM!
B0334.1	X193	1.737623762	0.79711573755276
B0334.10	X193	0	#NUM!
B0334.11	X193	2.095823096	1.06751694705204
B0334.13	X193	2	1
B0334.2	X193	1.952380952	0.965234581839322
B0334.3	X193	1.407407407	0.493040011280109
B0334.4	X193	3.41995614	1.77397782320941
B0334.5	X193	2.129251701	1.09034650209625
B0334.6	X193	0	#NUM!
B0334.7	X193	0	#NUM!
B0334.8	X193	1.2	0.263034405833794
B0336.1	X193	4.45021645	2.15387550777782
B0336.11	X193	0	#NUM!
B0336.13	X193	1.563106796	0.644416350931394
B0336.2	X193	3.798935541	1.92559523310733
B0336.3	X193	1.711538462	0.775293712825304
B0336.4	X193	2.925925926	1.54889324601363
B0336.5	X193	2.111922141	1.0785566487628
B0336.6	X193	1.641577061	0.715082476267748
B0336.7	X193	1.575757576	0.656045598782633
B0336.8	X193	1.833333333	0.874469117916139
B0336.9	X193	2.052585064	1.03744201200312
B0344.2	X193	0	#NUM!
B0348.2	X193	0	#NUM!
B0348.4	X193	2.805194805	1.48810096146856
B0348.5	X193	1.4	0.485426827170242
B0348.6	X193	2.73015873	1.44898483120218
B0350.2	X193	1.744588745	0.802886987111906
B0353.1	X193	2.205882353	1.14135584924554
B0361.10	X193	2.311377246	1.20875274479403
B0361.11	X193	0	#NUM!
B0361.2	X193	1.91954023	0.940760796625318
B0361.3	X193	1.793103448	0.842458723013519
B0361.4	X193	1.25	0.321928094887362
B0361.5	X193	2.553745928	1.35261499874503
B0361.6	X193	1.683908046	0.751813358573518
B0361.7	X193	2.297619048	1.20013961448932
B0361.8	X193	1.476923077	0.562594687692695
B0361.9	X193	2.36196319	1.23998648135118
B0365.1	X193	1.536697248	0.619832960568207
B0365.3	X193	2.190068493	1.13097599000162
B0365.5	X193	1.923076923	0.94341647163363
B0365.6	X193	1.836734694	0.877143252214466
B0365.7	X193	3	1.58496250072116
B0379.1	X193	2.594444444	1.37542564337998
B0379.2	X193	0	#NUM!
B0379.3	X193	2.26984127	1.18259141327847
B0379.4	X193	2.665730337	1.41453084605471
B0379.7	X193	0	#NUM!
B0391.10	X193	1.47826087	0.563900885193319
B0391.11	X193	0	#NUM!
B0391.4	X193	0	#NUM!
B0391.5	X193	2.024390244	1.01748742672883
B0391.9	X193	3.777777778	1.91753783980802
B0393.1	X193	2.86039567	1.51621472452185
B0393.2	X193	2.221052632	1.15124358037623
B0393.3	X193	1.843537415	0.882476696517502
B0393.4	X193	1.25	0.321928094887362
B0393.5	X193	2	1
B0393.6	X193	2.19205298	1.13228266748214
B0393.7	X193	3.5	1.8073549220576
B0393.8	X193	2	1
B0393.9	X193	1.659090909	0.730392940242712
B0395.1	X193	1.333333333	0.41503749927884
B0395.2	X193	0	#NUM!
B0395.3	X193	2.409090909	1.2684888359259
B0399.1	X193	1.727272727	0.788495894806282
B0399.2	X193	0	#NUM!
B0403.2	X193	0	#NUM!
B0403.3	X193	2.208333333	1.14295795384204
B0403.4	X193	1.99754902	0.998230907146942
B0403.5	X193	3.5	1.8073549220576
B0403.6	X193	1.909090909	0.932885804141456
B0410.2	X193	2.666666667	1.41503749927884
B0410.3	X193	1.87037037	0.903323980588326
B0412.1	X193	0	#NUM!
B0412.2	X193	1	0
B0412.3	X193	1.45	0.53605290024021
B0412.4	X193	1.752009895	0.809010922904431
B0414.1	X193	0	#NUM!
B0414.2	X193	2	1
B0414.3	X193	1.856466877	0.89255957489903
B0414.5	X193	3.084951456	1.62524778782174
B0414.6	X193	2.103896104	1.07306346218972
B0414.7	X193	1.53125	0.614709844115208
B0414.8	X193	1.634920635	0.709220603683298
B0416.1	X193	1	0
B0416.2	X193	1.666666667	0.736965594166201
B0416.3	X193	2.166666667	1.11547721741993
B0416.4	X193	1.588235294	0.667424660913123
B0416.5	X193	4.058695652	2.02101616128183
B0416.6	X193	2.086956522	1.06140054466414
B0416.7	X193	2	1
B0432.1	X193	2.428571429	1.28010791919273
B0432.10	X193	2.025862069	1.01853595143742
B0432.11	X193	0	#NUM!
B0432.12	X193	0	#NUM!
B0432.13	X193	1.619047619	0.695145418471571
B0432.14	X193	1.684210526	0.752072486556407
B0432.2	X193	1.631578947	0.706268796943289
B0432.3	X193	1.817073171	0.861616515844072
B0432.4	X193	2.715328467	1.4411267281475
B0432.5	X193	0	#NUM!
B0432.6	X193	1.625	0.700439718141092
B0432.8	X193	3.356060606	1.74676876919656
B0432.9	X193	1.166666667	0.22239242133644
B0454.1	X193	1.85	0.887525270741588
B0454.10	X193	0	#NUM!
B0454.2	X193	1	0
B0454.4	X193	0	#NUM!
B0454.5	X193	1.685714286	0.75336003241687
B0454.6	X193	1.375	0.459431618637297
B0454.7	X193	0	#NUM!
B0454.8	X193	0	#NUM!
B0454.9	X193	1.24	0.310340120612151
B0457.1	X193	3.255263158	1.70277417664542
B0457.2	X193	1.526315789	0.610053481683983
B0457.4	X193	0	#NUM!
B0457.6	X193	2.540983607	1.34538706771135
B0462.4	X193	0	#NUM!
B0464.1	X193	1.924920128	0.9447985841847
B0464.2	X193	1.669724771	0.739610315421768
B0464.3	X193	2.204025618	1.14014099256657
B0464.4	X193	2.627760252	1.39383365522614
B0464.5	X193	2.965250965	1.5681542130346
B0464.6	X193	1.948051948	0.962032149800974
B0464.7	X193	1.882706767	0.912808316544064
B0464.8	X193	1.465116279	0.551015168797811
B0464.9	X193	1.891156463	0.91926872788714
B0478.1	X193	2.5	1.32192809488736
B0478.3	X193	0	#NUM!
B0491.1	X193	2.094890511	1.06687484371516
B0491.2	X193	0	#NUM!
B0491.3	X193	0	#NUM!
B0491.4	X193	3	1.58496250072116
B0491.5	X193	1.745283019	0.803461005953109
B0491.6	X193	1.858823529	0.894389812039398
B0491.7	X193	1.90625	0.930737337562886
B0491.8	X193	2	1
B0495.1	X193	0	#NUM!
B0495.10	X193	1	0
B0495.2	X193	2	1
B0495.4	X193	2.390243902	1.25715783949712
B0495.5	X193	1.173913043	0.231325546106455
B0495.6	X193	2.019753086	1.01417893516976
B0495.7	X193	2.489932886	1.31610685615864
B0495.8	X193	1.510416667	0.594946589293772
B0495.9	X193	1.643410853	0.716693199139938
B0496.1	X193	0	#NUM!
B0496.2	X193	0	#NUM!
B0496.4	X193	1.8	0.84799690655495
B0496.5	X193	0	#NUM!
B0496.6	X193	1	0
B0496.7	X193	1.517857143	0.602036014080095
B0496.8	X193	1	0
B0507.1	X193	1	0
B0507.10	X193	1.714285714	0.777607578663548
B0507.11	X193	0	#NUM!
B0507.2	X193	2.111111111	1.07800251200127
B0507.3	X193	2	1
B0507.4	X193	0	#NUM!
B0507.5	X193	0	#NUM!
B0507.6	X193	0	#NUM!
B0507.7	X193	2	1
B0507.8	X193	1.333333333	0.41503749927884
B0507.9	X193	0	#NUM!
B0511.1	X193	1.2	0.263034405833794
B0511.10	X193	1.586705202	0.666034111368466
B0511.11	X193	1.659090909	0.730392940242712
B0511.12	X193	3.596899225	1.84675373970432
B0511.13	X193	2.647058824	1.40439025507933
B0511.2	X193	1.627118644	0.702319451359309
B0511.3	X193	1.444444444	0.530514716698775
B0511.4	X193	1.733333333	0.793549122532571
B0511.5	X193	1.25	0.321928094887362
B0511.6	X193	2.090909091	1.06413033741972
B0511.7	X193	1.783251232	0.834509969898026
B0511.8	X193	1.698412698	0.764187062901223
B0511.9	X193	1.505714286	0.59044803980488
B0513.1	X193	2.705263158	1.43576894086293
B0513.2	X193	1.705426357	0.7701324581014
B0513.3	X193	4.349867139	2.12097133642231
B0513.4	X193	1.809338521	0.855462356801509
B0513.5	X193	1.714285714	0.777607578663548
B0513.9	X193	1.916666667	0.938599455335852
B0523.1	X193	0	#NUM!
B0523.3	X193	1.579710145	0.659659867998752
B0523.5	X193	2.834645669	1.5031684095575
B0524.2	X193	0	#NUM!
B0524.5	X193	0	#NUM!
B0524.6	X193	1	0
B0545.1	X193	3.25	1.70043971814109
B0545.3	X193	0	#NUM!
B0545.4	X193	1.866666667	0.900464326449081
B0546.1	X193	1.654488518	0.726385279290587
B0546.2	X193	1.5	0.584962500721156
B0546.3	X193	1.666666667	0.736965594166201
B0546.4	X193	1.731707317	0.792195114886598
B0547.1	X193	1.812933025	0.858325629052259
B0554.4	X193	0	#NUM!
B0554.5	X193	1	0
B0554.6	X193	0	#NUM!
B0554.7	X193	0	#NUM!
B0563.1	X193	0	#NUM!
B0563.10	X193	3	1.58496250072116
B0563.2	X193	2.9	1.53605290024021
B0563.4	X193	3	1.58496250072116
B0563.5	X193	0	#NUM!
B0563.6	X193	3.333333333	1.7369655941662
B0563.7	X193	2	1
B0563.8	X193	3	1.58496250072116
B0563.9	X193	0	#NUM!
B0564.1	X193	1.403669725	0.489203517915723
B0564.10	X193	1	0
B0564.11	X193	1.896713615	0.923501862525953
B0564.2	X193	1.647058824	0.719892080807263
B0564.3	X193	0	#NUM!
B0564.4	X193	0	#NUM!
B0564.7	X193	2.173913043	1.12029423371771
B0564.9	X193	1	0
BE0003N10.1	X193	1.893617021	0.921144579288756
BE0003N10.2	X193	2.129032258	1.09019780897157
BE0003N10.3	X193	1.5	0.584962500721156
BE10.1	X193	0	#NUM!
BE10.2	X193	0	#NUM!
BE10.3	X193	0	#NUM!
BE10.4	X193	0	#NUM!
BE10.5	X193	0	#NUM!
C01A2.1	X193	1.5	0.584962500721156
C01A2.2	X193	1.722222222	0.784271308944561
C01A2.3	X193	1.814516129	0.859584880830156
C01A2.4	X193	2.201834862	1.13870627083159
C01A2.5	X193	1.623931624	0.69949088874754
C01A2.6	X193	2.5	1.32192809488736
C01A2.7	X193	1.9375	0.954196310386875
C01A2.9	X193	3	1.58496250072116
C01B10.10	X193	1	0
C01B10.11	X193	1.805555556	0.852442811586138
C01B10.3	X193	1.421052632	0.506959988719876
C01B10.4	X193	1.5	0.584962500721156
C01B10.5	X193	1	0
C01B10.6	X193	2.008333333	1.00599874062144
C01B10.7	X193	0	#NUM!
C01B10.8	X193	1.44198895	0.528060109486676
C01B10.9	X193	2.663043478	1.41307598294555
C01B12.1	X193	0	#NUM!
C01B12.2	X193	2.632352941	1.39635293601392
C01B12.3	X193	1.666666667	0.736965594166201
C01B12.4	X193	3	1.58496250072116
C01B12.5	X193	0	#NUM!
C01B12.8	X193	1.5	0.584962500721156
C01B4.5	X193	0	#NUM!
C01B4.6	X193	0	#NUM!
C01B4.9	X193	0	#NUM!
C01B7.1	X193	1.888888889	0.91753783980802
C01B7.4	X193	2.111111111	1.07800251200127
C01B7.6	X193	3	1.58496250072116
C01B9.1	X193	0	#NUM!
C01C10.1	X193	1.857142857	0.893084796083483
C01C10.2	X193	1.692307692	0.758991900496203
C01C10.3	X193	2.84375	1.5077946401987
C01C10.4	X193	2.75	1.4594316186373
C01C4.1	X193	1	0
C01C4.2	X193	0	#NUM!
C01C4.3	X193	1.5	0.584962500721156
C01C7.1	X193	3.025	1.59693514238723
C01F1.1	X193	1.617886179	0.694110115204401
C01F1.2	X193	1.890804598	0.919000277886506
C01F1.3	X193	1.3	0.37851162325373
C01F1.4	X193	1.333333333	0.41503749927884
C01F1.5	X193	1	0
C01F1.6	X193	1.479041916	0.564662939110621
C01F4.2	X193	1.333333333	0.41503749927884
C01F6.1	X193	2.64893617	1.40541308039044
C01F6.2	X193	1.5	0.584962500721156
C01F6.4	X193	2.103139013	1.07254421259507
C01F6.5	X193	2.136363636	1.09515723304034
C01F6.6	X193	3.793357934	1.92347550784
C01F6.8	X193	2.143122677	1.09971443509514
C01F6.9	X193	2.164056059	1.11373787232033
C01G10.1	X193	0	#NUM!
C01G10.10	X193	1.607142857	0.684498174272064
C01G10.11	X193	3.507246377	1.81033878049642
C01G10.12	X193	1.671875	0.741466986401147
C01G10.15	X193	2	1
C01G10.16	X193	0	#NUM!
C01G10.17	X193	1	0
C01G10.18	X193	2	1
C01G10.3	X193	0	#NUM!
C01G10.4	X193	0	#NUM!
C01G10.5	X193	0	#NUM!
C01G10.6	X193	0	#NUM!
C01G10.7	X193	1.864864865	0.899071091149216
C01G10.8	X193	1.74789916	0.805621954833144
C01G10.9	X193	1.625	0.700439718141092
C01G12.1	X193	2.34375	1.22881869049588
C01G12.10	X193	0	#NUM!
C01G12.11	X193	0	#NUM!
C01G12.13	X193	0	#NUM!
C01G12.3	X193	2.857142857	1.51457317282975
C01G12.5	X193	0	#NUM!
C01G12.6	X193	0	#NUM!
C01G12.7	X193	0	#NUM!
C01G12.8	X193	0	#NUM!
C01G12.9	X193	0	#NUM!
C01G5.2	X193	1.849420849	0.887073558049619
C01G5.4	X193	0	#NUM!
C01G5.5	X193	1.467741935	0.55359832981182
C01G5.6	X193	1.89	0.918386234446348
C01G5.8	X193	1.875	0.906890595608519
C01G5.9	X193	8	3
C01G6.1	X193	3.964539007	1.98715312044439
C01G6.2	X193	0	#NUM!
C01G6.3	X193	2.056179775	1.03996640731764
C01G6.4	X193	4.47826087	2.1629385711262
C01G6.5	X193	2.773584906	1.47175189027316
C01G6.6	X193	1.709677419	0.773724144176317
C01G6.7	X193	1.4	0.485426827170242
C01G6.8	X193	2.03539823	1.02531108852918
C01G6.9	X193	0	#NUM!
C01G8.1	X193	3.081497797	1.62363175987383
C01G8.2	X193	1.841269841	0.880701071627655
C01G8.3	X193	2.718085106	1.44259062925998
C01G8.4	X193	2.625899281	1.39281158104387
C01G8.5	X193	3.330326945	1.73566381646373
C01G8.6	X193	2.922764228	1.54733345510005
C01H6.1	X193	0	#NUM!
C01H6.2	X193	1	0
C01H6.3	X193	1.25	0.321928094887362
C01H6.4	X193	1.555555556	0.637429920615287
C01H6.5	X193	3.600938967	1.8483731472771
C01H6.6	X193	0	#NUM!
C01H6.7	X193	2.548913043	1.34988215645836
C01H6.8	X193	1.125	0.169925001442312
C01H6.9	X193	1.96875	0.977279923499917
C02A12.1	X193	1	0
C02A12.10	X193	0	#NUM!
C02A12.4	X193	1.466666667	0.552541023028772
C02A12.8	X193	0	#NUM!
C02B10.1	X193	1.6133829	0.690088869887853
C02B10.2	X193	2.260714286	1.17677867248337
C02B10.3	X193	2.505747126	1.3252408289282
C02B10.4	X193	2.748091603	1.45843009479222
C02B10.5	X193	3.237704918	1.69497150550158
C02B4.1	X193	1	0
C02B4.2	X193	3.344827586	1.74193184705955
C02B4.4	X193	1	0
C02B8.1	X193	2	1
C02B8.3	X193	2	1
C02B8.4	X193	2.5	1.32192809488736
C02B8.5	X193	2.625	1.39231742277876
C02B8.6	X193	2.641025641	1.40109830832097
C02C2.1	X193	2.064516129	1.04580368961312
C02C2.3	X193	2.085106383	1.06012099243757
C02C2.4	X193	1.666666667	0.736965594166201
C02C2.5	X193	1.545454545	0.628031222613037
C02C6.1	X193	2.268156425	1.18152013992092
C02C6.2	X193	3	1.58496250072116
C02C6.3	X193	2.415841584	1.27252585481109
C02D4.1	X193	0	#NUM!
C02D4.2	X193	1	0
C02D5.1	X193	0	#NUM!
C02D5.2	X193	2	1
C02D5.3	X193	1.347222222	0.429987840744813
C02E11.1	X193	3.789090909	1.92185175386648
C02E7.1	X193	2	1
C02E7.10	X193	1.333333333	0.41503749927884
C02E7.13	X193	0	#NUM!
C02E7.2	X193	0	#NUM!
C02E7.6	X193	0	#NUM!
C02E7.7	X193	0	#NUM!
C02F12.1	X193	0	#NUM!
C02F12.10	X193	2.142857143	1.09953567355091
C02F12.3	X193	1.181818182	0.241008099503793
C02F12.4	X193	2.11627907	1.0815298854966
C02F12.5	X193	1.770491803	0.824150164600576
C02F12.7	X193	1	0
C02F12.8	X193	1.5	0.584962500721156
C02F12.9	X193	0	#NUM!
C02F4.1	X193	3.323232323	1.73258715365563
C02F4.2	X193	2.849206349	1.51056011032313
C02F4.4	X193	0	#NUM!
C02F5.1	X193	1.988372093	0.991587760183796
C02F5.10	X193	1.5	0.584962500721156
C02F5.11	X193	1.214285714	0.28010791919273
C02F5.12	X193	1.923076923	0.94341647163363
C02F5.13	X193	2.060606061	1.04306872189189
C02F5.14	X193	3.714285714	1.89308479608349
C02F5.2	X193	1	0
C02F5.3	X193	3.501210654	1.80785386553167
C02F5.4	X193	1.994565217	0.996074296786197
C02F5.5	X193	2	1
C02F5.6	X193	1.67032967	0.740132873244889
C02F5.7	X193	1.1	0.137503523749935
C02F5.8	X193	2.642857143	1.40209844357134
C02F5.9	X193	1.723127036	0.785029066743839
C02G6.1	X193	0	#NUM!
C02G6.3	X193	1	0
C02H6.2	X193	0	#NUM!
C02H7.1	X193	0	#NUM!
C02H7.2	X193	0	#NUM!
C02H7.3	X193	1	0
C03A3.1	X193	1	0
C03A3.2	X193	2.699346405	1.43261012872679
C03A3.3	X193	0	#NUM!
C03A7.10	X193	0	#NUM!
C03A7.11	X193	1.333333333	0.41503749927884
C03A7.12	X193	1.25	0.321928094887362
C03A7.13	X193	1.666666667	0.736965594166201
C03A7.14	X193	0	#NUM!
C03A7.2	X193	0	#NUM!
C03A7.3	X193	0	#NUM!
C03A7.9	X193	0	#NUM!
C03B1.10	X193	0	#NUM!
C03B1.12	X193	2.5	1.32192809488736
C03B1.13	X193	1	0
C03B1.14	X193	1.454545455	0.540568381362698
C03B1.2	X193	0	#NUM!
C03B1.5	X193	2	1
C03B1.6	X193	0	#NUM!
C03B1.7	X193	1.5	0.584962500721156
C03B8.1	X193	1	0
C03B8.2	X193	1	0
C03B8.4	X193	2.173913043	1.12029423371771
C03C10.1	X193	2.889587074	1.53086334413764
C03C10.2	X193	0	#NUM!
C03C10.3	X193	2.817379182	1.49435374454427
C03C10.4	X193	1.598214286	0.676460855206647
C03C10.5	X193	0	#NUM!
C03C10.7	X193	0	#NUM!
C03C11.1	X193	0	#NUM!
C03C11.2	X193	2.571428571	1.36257007938471
C03D6.1	X193	2	1
C03D6.3	X193	1.692307692	0.758991900496203
C03D6.4	X193	1.774774775	0.827635953106267
C03D6.5	X193	1.636986301	0.711042249100729
C03D6.6	X193	1.917647059	0.939337218093369
C03D6.8	X193	1.744444444	0.802767652561949
C03E10.3	X193	1.333333333	0.41503749927884
C03E10.4	X193	3.002173913	1.58600755331367
C03E10.5	X193	1.75	0.807354922057604
C03E10.6	X193	1.50877193	0.593374740537355
C03F11.1	X193	1	0
C03F11.2	X193	3	1.58496250072116
C03F11.3	X193	1.3	0.37851162325373
C03F11.4	X193	2.333333333	1.22239242133645
C03G5.1	X193	3.92494929	1.97267401465386
C03G5.10	X193	1	0
C03G5.11	X193	1.657142857	0.728697978182599
C03G5.2	X193	1.2	0.263034405833794
C03G5.7	X193	1.814814815	0.859822341951736
C03G5.8	X193	1.166666667	0.22239242133644
C03G6.10	X193	0	#NUM!
C03G6.12	X193	0	#NUM!
C03G6.13	X193	0	#NUM!
C03G6.14	X193	1.333333333	0.41503749927884
C03G6.15	X193	2.108050847	1.07590966606917
C03G6.16	X193	0	#NUM!
C03G6.17	X193	0	#NUM!
C03G6.18	X193	0	#NUM!
C03G6.19	X193	2.078431373	1.0554951125917
C03G6.2	X193	0	#NUM!
C03G6.3	X193	2.666666667	1.41503749927884
C03G6.5	X193	1.625	0.700439718141092
C03G6.7	X193	0	#NUM!
C03G6.8	X193	0	#NUM!
C03H12.1	X193	1.888888889	0.91753783980802
C03H5.1	X193	1.636363636	0.71049338280501
C03H5.2	X193	2.372611465	1.2464758664579
C03H5.3	X193	1.573529412	0.654004145150802
C03H5.4	X193	0	#NUM!
C03H5.5	X193	1.555555556	0.637429920615287
C03H5.6	X193	1	0
C03H5.7	X193	0	#NUM!
C04A11.1	X193	4.571428571	2.1926450779424
C04A11.2	X193	1.333333333	0.41503749927884
C04A11.3	X193	2.111111111	1.07800251200127
C04A11.4	X193	2.731707317	1.44980291743952
C04A11.5	X193	1	0
C04A2.1	X193	1.55	0.632268215499513
C04A2.3	X193	3.355658199	1.74659577290611
C04A2.7	X193	2.058252427	1.04141992737998
C04B4.1	X193	0	#NUM!
C04B4.2	X193	3.428571429	1.77760757866355
C04B4.3	X193	0	#NUM!
C04C11.1	X193	2.166666667	1.11547721741993
C04C11.2	X193	2.432432432	1.28239973070072
C04C3.1	X193	0	#NUM!
C04C3.2	X193	0	#NUM!
C04C3.3	X193	3.575667656	1.83821264993547
C04C3.5	X193	1.735294118	0.795180208111495
C04C3.6	X193	1	0
C04C3.7	X193	0	#NUM!
C04D8.1	X193	2.791666667	1.48112668973661
C04E12.10	X193	5	2.32192809488736
C04E12.11	X193	0	#NUM!
C04E12.12	X193	2	1
C04E12.2	X193	2.078651685	1.05564802954991
C04E12.4	X193	1	0
C04E12.5	X193	1	0
C04E12.6	X193	1	0
C04E12.7	X193	1	0
C04E12.9	X193	0	#NUM!
C04E6.10	X193	0	#NUM!
C04E6.11	X193	1.636363636	0.71049338280501
C04E6.13	X193	1	0
C04E6.2	X193	1.333333333	0.41503749927884
C04E6.5	X193	0	#NUM!
C04E6.6	X193	0	#NUM!
C04E6.7	X193	1.916666667	0.938599455335852
C04E6.8	X193	0	#NUM!
C04E6.9	X193	0	#NUM!
C04E7.1	X193	0	#NUM!
C04E7.2	X193	2.176470588	1.12199052437861
C04E7.4	X193	1.625	0.700439718141092
C04E7.5	X193	1.785714286	0.836501267717116
C04F1.1	X193	1.5	0.584962500721156
C04F1.3	X193	1	0
C04F12.1	X193	2.492957746	1.31785843057831
C04F12.10	X193	2.042253521	1.03016197051025
C04F12.12	X193	0	#NUM!
C04F12.3	X193	3.272727273	1.71049338280501
C04F12.4	X193	6.141354195	2.61855681107753
C04F12.5	X193	1.85620915	0.892359276812025
C04F12.7	X193	0	#NUM!
C04F12.8	X193	2	1
C04F12.9	X193	1.539393939	0.622362472526341
C04F2.4	X193	0	#NUM!
C04F5.1	X193	1.645833333	0.718818247455944
C04F5.2	X193	0	#NUM!
C04F5.3	X193	1	0
C04F5.5	X193	0	#NUM!
C04F5.6	X193	0	#NUM!
C04F5.7	X193	1.728813559	0.789782292609651
C04F5.8	X193	1.571428571	0.652076696579692
C04F5.9	X193	2.028571429	1.02046410255971
C04F6.1	X193	1.678899083	0.74751551350711
C04F6.3	X193	1.9375	0.954196310386875
C04F6.4	X193	1.685185185	0.752907138035223
C04F6.5	X193	2.153846154	1.10691520391651
C04G2.1	X193	2	1
C04G2.10	X193	1.785714286	0.836501267717116
C04G2.11	X193	0	#NUM!
C04G2.2	X193	0	#NUM!
C04G2.4	X193	0	#NUM!
C04G2.5	X193	0	#NUM!
C04G2.6	X193	1.660377358	0.731511164074093
C04G2.7	X193	0	#NUM!
C04G2.8	X193	0	#NUM!
C04G2.9	X193	0	#NUM!
C04G6.1	X193	1.333333333	0.41503749927884
C04G6.13	X193	0	#NUM!
C04G6.2	X193	0	#NUM!
C04G6.3	X193	2.4	1.26303440583379
C04G6.4	X193	1.935714286	0.952866024408901
C04G6.5	X193	1.6	0.678071905112638
C04G6.6	X193	2.25	1.16992500144231
C04G6.7	X193	0	#NUM!
C04H5.1	X193	1.673611111	0.742964334787648
C04H5.2	X193	3.402777778	1.76671293756026
C04H5.3	X193	0	#NUM!
C04H5.6	X193	1.6	0.678071905112638
C04H5.7	X193	1.588235294	0.667424660913123
C04H5.8	X193	1.333333333	0.41503749927884
C05A2.1	X193	2.833333333	1.50250034052918
C05A9.1	X193	0	#NUM!
C05A9.2	X193	2.090909091	1.06413033741972
C05B10.1	X193	1.613636364	0.690315500867382
C05B5.1	X193	1	0
C05B5.11	X193	0	#NUM!
C05B5.2	X193	1	0
C05B5.3	X193	2.166666667	1.11547721741993
C05B5.4	X193	4	2
C05B5.5	X193	0	#NUM!
C05B5.6	X193	0	#NUM!
C05B5.7	X193	1.333333333	0.41503749927884
C05B5.8	X193	1.775	0.82781902461732
C05C10.1	X193	1	0
C05C10.2	X193	1.918604651	0.940057459543718
C05C10.3	X193	1.828571429	0.870716983055027
C05C10.4	X193	1.647058824	0.719892080807263
C05C10.5	X193	5.006126617	2.32369478064702
C05C10.6	X193	2.257075472	1.17445465992282
C05C10.7	X193	1.647727273	0.720477471377635
C05C12.3	X193	2.076923077	1.05444778402237
C05C12.4	X193	1.636363636	0.71049338280501
C05C12.5	X193	0	#NUM!
C05C12.6	X193	2.666666667	1.41503749927884
C05C8.1	X193	1.618421053	0.694586991895647
C05C8.2	X193	2.005649718	1.00406966430904
C05C8.4	X193	2.016129032	1.01158797427521
C05C8.5	X193	1.864661654	0.898913874885679
C05C8.6	X193	2.23495702	1.16024708753995
C05C8.7	X193	2.611111111	1.38466385023532
C05C8.8	X193	2.2	1.13750352374994
C05C8.9	X193	1.702970297	0.768053271950301
C05C9.1	X193	0	#NUM!
C05C9.2	X193	0	#NUM!
C05C9.3	X193	0	#NUM!
C05D10.1	X193	2.363636364	1.24100809950379
C05D10.2	X193	0	#NUM!
C05D10.3	X193	0	#NUM!
C05D10.4	X193	1.333333333	0.41503749927884
C05D11.1	X193	1.483870968	0.569365645670132
C05D11.10	X193	1.763313609	0.818289084179973
C05D11.11	X193	1.764277035	0.819077117574119
C05D11.13	X193	1.6	0.678071905112638
C05D11.2	X193	1.464285714	0.550197082560475
C05D11.3	X193	1.667560322	0.737738949875358
C05D11.4	X193	2.6	1.37851162325373
C05D11.5	X193	1.588235294	0.667424660913123
C05D11.6	X193	2	1
C05D11.7	X193	2	1
C05D11.8	X193	1.333333333	0.41503749927884
C05D11.9	X193	1.841269841	0.880701071627655
C05D12.1	X193	2	1
C05D12.2	X193	1	0
C05D12.4	X193	1.785714286	0.836501267717116
C05D12.5	X193	0	#NUM!
C05D12.7	X193	1.5	0.584962500721156
C05D2.1	X193	2.942307692	1.55694812455156
C05D2.10	X193	1.756410256	0.812629864098273
C05D2.3	X193	0	#NUM!
C05D2.4	X193	1.820512821	0.864344900642433
C05D2.5	X193	2.032846715	1.0235014343795
C05D2.6	X193	2.233918129	1.15957631314985
C05D2.8	X193	1.507462687	0.592122292294018
C05D9.1	X193	2.473170732	1.30636183749789
C05D9.2	X193	1.826086957	0.86875546672174
C05D9.3	X193	1	0
C05D9.4	X193	0	#NUM!
C05D9.5	X193	1.925925926	0.945552215977619
C05D9.7	X193	1.428571429	0.51457317282975
C05D9.9	X193	1.769230769	0.823122237915913
C05E11.1	X193	1.6	0.678071905112638
C05E11.2	X193	0	#NUM!
C05E11.3	X193	2.423076923	1.27684020535882
C05E11.4	X193	2.625	1.39231742277876
C05E11.5	X193	1.277777778	0.353636954614692
C05E11.6	X193	2.333333333	1.22239242133645
C05E11.7	X193	0	#NUM!
C05E11.8	X193	1.708333333	0.772589503896925
C05E4.1	X193	1.2	0.263034405833794
C05E4.12	X193	0	#NUM!
C05E4.13	X193	0	#NUM!
C05E4.14	X193	1.5	0.584962500721156
C05E4.3	X193	1.614035088	0.690671941892264
C05E4.7	X193	0	#NUM!
C05E4.9	X193	1.369047619	0.453172628165605
C05E7.1	X193	0	#NUM!
C05E7.2	X193	1.6	0.678071905112638
C05E7.3	X193	3	1.58496250072116
C05E7.4	X193	3	1.58496250072116
C05G5.1	X193	1	0
C05G5.2	X193	1.833333333	0.874469117916139
C05G5.3	X193	2.5	1.32192809488736
C05G5.4	X193	2.528678304	1.33838351054842
C05G5.5	X193	0	#NUM!
C05G5.7	X193	1	0
C05G6.1	X193	1.45	0.53605290024021
C05H8.1	X193	2.75	1.4594316186373
C06A1.1	X193	3.777910448	1.91758850424029
C06A1.2	X193	2.3	1.20163386116965
C06A1.3	X193	1	0
C06A1.5	X193	1.726655348	0.787980140027033
C06A12.3	X193	1.846153846	0.884522782580059
C06A12.4	X193	1	0
C06A12.5	X193	1	0
C06A12.8	X193	0	#NUM!
C06A5.1	X193	2.777777778	1.47393118833241
C06A5.11	X193	1.659090909	0.730392940242712
C06A5.12	X193	1.545454545	0.628031222613037
C06A5.2	X193	2	1
C06A5.3	X193	1.727272727	0.788495894806282
C06A5.4	X193	1	0
C06A5.5	X193	1	0
C06A5.6	X193	2.908	1.54002726925751
C06A5.7	X193	3.048888889	1.60828357495577
C06A5.8	X193	1.819047619	0.863183310369619
C06A5.9	X193	1.957317073	0.968877482504218
C06A6.2	X193	2.041666667	1.02974734339405
C06A6.3	X193	1.840909091	0.880418384247327
C06A6.4	X193	1.58685446	0.66616981605634
C06A6.5	X193	2.347222222	1.23095443483987
C06A6.7	X193	0	#NUM!
C06A8.1	X193	2.230639731	1.15745752353716
C06A8.2	X193	1.696202532	0.762308442280661
C06A8.3	X193	2.16460396	1.11410309116985
C06A8.4	X193	1.792	0.841570637395517
C06A8.5	X193	1.743243243	0.801773889794302
C06A8.6	X193	0	#NUM!
C06A8.7	X193	2.085106383	1.06012099243757
C06A8.9	X193	1	0
C06B3.13	X193	0	#NUM!
C06B3.2	X193	0	#NUM!
C06B3.3	X193	1.876777251	0.908257431372421
C06B3.4	X193	1.782608696	0.833990048561068
C06B3.5	X193	0	#NUM!
C06B3.6	X193	1.777777778	0.830074998557681
C06B3.7	X193	1	0
C06B3.8	X193	0	#NUM!
C06B3.9	X193	0	#NUM!
C06B8.1	X193	1	0
C06B8.10	X193	0	#NUM!
C06B8.2	X193	1.4	0.485426827170242
C06B8.4	X193	0	#NUM!
C06B8.6	X193	0	#NUM!
C06B8.7	X193	2.5	1.32192809488736
C06B8.8	X193	3.7207995	1.89561265122731
C06C3.1	X193	2.333333333	1.22239242133645
C06C3.10	X193	0	#NUM!
C06C3.3	X193	0	#NUM!
C06C3.4	X193	1.818181818	0.862496476250059
C06C3.6	X193	3	1.58496250072116
C06C3.7	X193	0	#NUM!
C06C3.8	X193	0	#NUM!
C06C3.9	X193	1	0
C06C6.4	X193	3	1.58496250072116
C06C6.5	X193	6	2.58496250072116
C06C6.6	X193	0	#NUM!
C06C6.7	X193	0	#NUM!
C06C6.8	X193	0	#NUM!
C06C6.9	X193	0	#NUM!
C06E1.1	X193	2.642857143	1.40209844357134
C06E1.10	X193	1.40625	0.491853096329675
C06E1.11	X193	2	1
C06E1.3	X193	2.7	1.43295940727611
C06E1.4	X193	0	#NUM!
C06E1.5	X193	1	0
C06E1.6	X193	1.5	0.584962500721156
C06E1.7	X193	0	#NUM!
C06E1.8	X193	1	0
C06E1.9	X193	1.854166667	0.890770930245237
C06E2.1	X193	2.166666667	1.11547721741993
C06E2.5	X193	1.711111111	0.774933444365226
C06E2.7	X193	1.333333333	0.41503749927884
C06E2.8	X193	0	#NUM!
C06E2.9	X193	0	#NUM!
C06E4.2	X193	2.5	1.32192809488736
C06E4.3	X193	1	0
C06E4.5	X193	0	#NUM!
C06E4.6	X193	0	#NUM!
C06E4.7	X193	0	#NUM!
C06E4.8	X193	3	1.58496250072116
C06E7.1	X193	2.594285714	1.37533737545858
C06E7.2	X193	2	1
C06E7.3	X193	3.17375	1.66618848987278
C06E7.4	X193	1.25	0.321928094887362
C06E7.6	X193	0	#NUM!
C06E8.3	X193	3.037735849	1.60299642355142
C06E8.5	X193	0	#NUM!
C06G1.1	X193	5	2.32192809488736
C06G1.4	X193	2.892156863	1.5321458022777
C06G1.5	X193	2.277777778	1.18762700317577
C06G3.1	X193	2.416666667	1.27301849440641
C06G3.10	X193	1.653846154	0.725825036561003
C06G3.11	X193	1.916544656	0.938507613655149
C06G3.2	X193	1.762711864	0.817796668779243
C06G3.3	X193	3.111111111	1.63742992061529
C06G3.4	X193	0	#NUM!
C06G3.5	X193	1.806122449	0.852895705967788
C06G3.6	X193	1.739130435	0.798366138830342
C06G3.7	X193	2.054545455	1.03881924889052
C06G3.8	X193	1.58490566	0.664396968215553
C06G3.9	X193	1.639344262	0.713118852211837
C06G4.1	X193	1.607142857	0.684498174272064
C06G4.2	X193	1.908296943	0.932285681403654
C06G4.4	X193	1	0
C06G4.5	X193	1.6	0.678071905112638
C06G4.6	X193	2.666666667	1.41503749927884
C06G8.1	X193	2.481481481	1.3112016882943
C06G8.2	X193	1.652173913	0.724365557386565
C06G8.3	X193	2.394736842	1.25986712675511
C06G8.4	X193	0	#NUM!
C06H2.1	X193	2.597167139	1.37693886059836
C06H2.2	X193	1.93220339	0.950246964802894
C06H2.3	X193	1.824561404	0.867549703976349
C06H2.4	X193	1.6	0.678071905112638
C06H2.5	X193	2.285714286	1.19264507794239
C06H2.6	X193	2.685254027	1.42505857481589
C06H2.7	X193	1.9	0.925999418556223
C06H5.1	X193	2.142857143	1.09953567355091
C06H5.2	X193	0	#NUM!
C06H5.6	X193	1.814814815	0.859822341951736
C06H5.7	X193	1.487179487	0.572578776265317
C06H5.8	X193	1.666666667	0.736965594166201
C07A12.1	X193	1.6	0.678071905112638
C07A12.2	X193	2.333333333	1.22239242133645
C07A12.3	X193	2	1
C07A12.4	X193	1	0
C07A12.5	X193	1.789473684	0.839535327806749
C07A12.7	X193	1.324324324	0.405256478486254
C07A4.1	X193	1.428571429	0.51457317282975
C07A4.2	X193	2	1
C07A4.3	X193	1	0
C07A9.1	X193	0	#NUM!
C07A9.11	X193	1.583333333	0.662965012722426
C07A9.12	X193	2.909090909	1.5405683813627
C07A9.13	X193	0	#NUM!
C07A9.2	X193	2.073446328	1.05203070276021
C07A9.3	X193	2.73255814	1.4502521918629
C07A9.4	X193	2.25	1.16992500144231
C07A9.6	X193	2	1
C07A9.7	X193	2.034090909	1.02438415862695
C07A9.8	X193	1	0
C07A9.9	X193	2.546875	1.34872815423108
C07B5.2	X193	0	#NUM!
C07B5.3	X193	0	#NUM!
C07B5.4	X193	3.444444444	1.78427130894456
C07B5.5	X193	1.507042254	0.591719866896459
C07B5.6	X193	0	#NUM!
C07C7.1	X193	0	#NUM!
C07D10.1	X193	1.5	0.584962500721156
C07D10.2	X193	2.167567568	1.1160769659386
C07D10.3	X193	0	#NUM!
C07D10.4	X193	1.5	0.584962500721156
C07D10.5	X193	2.043478261	1.03102689562062
C07D8.5	X193	0	#NUM!
C07D8.6	X193	2.230688935	1.15748934692363
C07E3.1	X193	1.975	0.981852653289741
C07E3.10	X193	1	0
C07E3.2	X193	1.482758621	0.568283759574521
C07E3.3	X193	2.75	1.4594316186373
C07E3.5	X193	0	#NUM!
C07E3.6	X193	1.901960784	0.927487500215628
C07E3.9	X193	2.730337079	1.44907907263938
C07F11.1	X193	2.147058824	1.10236171762968
C07F11.2	X193	0	#NUM!
C07G1.2	X193	1	0
C07G1.3	X193	3.945205479	1.98010044256229
C07G1.4	X193	2.572072072	1.36293106901274
C07G1.5	X193	1.649122807	0.721698837512893
C07G1.6	X193	2	1
C07G1.7	X193	1.518796992	0.602929047250602
C07G1.8	X193	1.794701987	0.843744302028787
C07G2.1	X193	2.566212269	1.35964051041133
C07G2.2	X193	2.967521368	1.56925841797371
C07G2.3	X193	2.44269046	1.28847105544527
C07G3.10	X193	0	#NUM!
C07G3.2	X193	0	#NUM!
C07G3.3	X193	0	#NUM!
C07G3.6	X193	1	0
C07G3.8	X193	0	#NUM!
C07G3.9	X193	1.633027523	0.707549106189463
C07H4.1	X193	1.555555556	0.637429920615287
C07H4.2	X193	2.955156951	1.56323475508774
C07H6.1	X193	1.423076923	0.509013647487855
C07H6.2	X193	1.821428571	0.865070419913891
C07H6.3	X193	1.5	0.584962500721156
C07H6.4	X193	1.651162791	0.72348236480258
C07H6.5	X193	3.374891775	1.75484123895447
C07H6.6	X193	1.58974359	0.668794091524618
C07H6.7	X193	2.652173913	1.40717538150587
C07H6.8	X193	1.526315789	0.610053481683983
C07H6.9	X193	1.8	0.84799690655495
C08A9.1	X193	1	0
C08A9.10	X193	1.385542169	0.470450619597441
C08A9.6	X193	1.363636364	0.447458976971217
C08A9.7	X193	0	#NUM!
C08A9.8	X193	2	1
C08A9.9	X193	1	0
C08B11.1	X193	2.811881188	1.49153563675289
C08B11.2	X193	1.860215054	0.895469416528693
C08B11.3	X193	3.138888889	1.65025396097287
C08B11.4	X193	1.909090909	0.932885804141456
C08B11.5	X193	2.671232877	1.41750575486959
C08B11.6	X193	1.656050955	0.727747064136825
C08B11.7	X193	1.867219917	0.900891854987069
C08B11.8	X193	2.31884058	1.21340363810919
C08B6.1	X193	1.740740741	0.799701349514168
C08B6.10	X193	1.833333333	0.874469117916139
C08B6.11	X193	2	1
C08B6.13	X193	0	#NUM!
C08B6.2	X193	1	0
C08B6.3	X193	1.75	0.807354922057604
C08B6.4	X193	0	#NUM!
C08B6.5	X193	0	#NUM!
C08B6.6	X193	0	#NUM!
C08B6.7	X193	2.020231214	1.01452041773871
C08B6.8	X193	1.970711297	0.978716441632028
C08B6.9	X193	1.690821256	0.757724154332997
C08C3.1	X193	3	1.58496250072116
C08C3.2	X193	1.734848485	0.794809668738486
C08C3.3	X193	1.571428571	0.652076696579692
C08C3.4	X193	2.214964371	1.1472834920762
C08D8.1	X193	0	#NUM!
C08D8.2	X193	2.666666667	1.41503749927884
C08E3.10	X193	0	#NUM!
C08E3.13	X193	0	#NUM!
C08E3.4	X193	0	#NUM!
C08E3.5	X193	1	0
C08E3.6	X193	0	#NUM!
C08E3.9	X193	0	#NUM!
C08E8.1	X193	0	#NUM!
C08E8.10	X193	2.4	1.26303440583379
C08E8.3	X193	2.8	1.48542682717024
C08E8.4	X193	1.4	0.485426827170242
C08F1.10	X193	3	1.58496250072116
C08F1.11	X193	1.666666667	0.736965594166201
C08F1.3	X193	0	#NUM!
C08F1.4	X193	1.2	0.263034405833794
C08F1.6	X193	2	1
C08F1.8	X193	0	#NUM!
C08F11.1	X193	0	#NUM!
C08F11.10	X193	0	#NUM!
C08F11.11	X193	2.816537468	1.49392266351987
C08F11.12	X193	1	0
C08F11.13	X193	1.673913043	0.743224584637888
C08F11.2	X193	0	#NUM!
C08F11.3	X193	2.2	1.13750352374994
C08F11.4	X193	0	#NUM!
C08F11.5	X193	1.6	0.678071905112638
C08F11.7	X193	1.777777778	0.830074998557681
C08F11.8	X193	1.945723684	0.960306844896198
C08F11.9	X193	0	#NUM!
C08F8.1	X193	1.647783251	0.720526483456279
C08F8.2	X193	1.967391304	0.976283931026188
C08F8.3	X193	2.207446809	1.14237867455664
C08F8.4	X193	1	0
C08F8.5	X193	0	#NUM!
C08F8.6	X193	0	#NUM!
C08F8.7	X193	1	0
C08F8.8	X193	2.8	1.48542682717024
C08F8.9	X193	1.843049327	0.882094683761378
C08G5.2	X193	0	#NUM!
C08G5.3	X193	0	#NUM!
C08G5.4	X193	2	1
C08G5.5	X193	3	1.58496250072116
C08G5.6	X193	0	#NUM!
C08G9.1	X193	1.222222222	0.289506617194982
C08G9.2	X193	1.5	0.584962500721156
C08H9.1	X193	0	#NUM!
C08H9.10	X193	0	#NUM!
C08H9.11	X193	0	#NUM!
C08H9.12	X193	0	#NUM!
C08H9.13	X193	0	#NUM!
C08H9.14	X193	0	#NUM!
C08H9.15	X193	2.935897436	1.55380156923469
C08H9.2	X193	3.828757225	1.93687618440661
C08H9.3	X193	2.075	1.05311133645956
C08H9.4	X193	0	#NUM!
C08H9.5	X193	0	#NUM!
C08H9.6	X193	0	#NUM!
C08H9.7	X193	0	#NUM!
C09B7.1	X193	2.363636364	1.24100809950379
C09B7.2	X193	1.631578947	0.706268796943289
C09B8.1	X193	2	1
C09B8.3	X193	1	0
C09B8.4	X193	1.759259259	0.814968106167472
C09B8.5	X193	1.636363636	0.71049338280501
C09B8.6	X193	2.408296943	1.26801328749444
C09B8.7	X193	3.034482759	1.60145062350972
C09B8.8	X193	2.333333333	1.22239242133645
C09B9.1	X193	0	#NUM!
C09B9.2	X193	0	#NUM!
C09B9.3	X193	0	#NUM!
C09B9.4	X193	0	#NUM!
C09B9.6	X193	0	#NUM!
C09B9.8	X193	0	#NUM!
C09C7.1	X193	1.5	0.584962500721156
C09D1.1	X193	1.64516129	0.71822903158462
C09D1.2	X193	1.714285714	0.777607578663548
C09D4.1	X193	2.433333333	1.2829339632715
C09D4.2	X193	1.788461538	0.838719092966932
C09D4.3	X193	1	0
C09D4.5	X193	2.35403191	1.23513387710041
C09D8.1	X193	2.428571429	1.28010791919273
C09E10.2	X193	1	0
C09E7.1	X193	0	#NUM!
C09E7.10	X193	0	#NUM!
C09E7.3	X193	2.166666667	1.11547721741993
C09E7.4	X193	2	1
C09E7.5	X193	0	#NUM!
C09E7.6	X193	1	0
C09E7.7	X193	1.466666667	0.552541023028772
C09E7.8	X193	1.25	0.321928094887362
C09E7.9	X193	3.285714286	1.71620703399941
C09E8.1	X193	1.571428571	0.652076696579692
C09E8.3	X193	1.375	0.459431618637297
C09E9.1	X193	1.771573604	0.825031406753273
C09F12.1	X193	1.633587786	0.708043984863695
C09F12.2	X193	0	#NUM!
C09F12.3	X193	2	1
C09F5.1	X193	2.46875	1.3037807481771
C09F5.2	X193	1.5	0.584962500721156
C09F5.3	X193	0	#NUM!
C09F9.1	X193	0	#NUM!
C09F9.2	X193	1.5	0.584962500721156
C09F9.3	X193	2	1
C09G1.1	X193	0	#NUM!
C09G1.2	X193	0	#NUM!
C09G1.3	X193	1	0
C09G1.4	X193	2.777777778	1.47393118833241
C09G1.5	X193	2.538461538	1.34395440121736
C09G12.1	X193	0	#NUM!
C09G12.16	X193	0	#NUM!
C09G12.2	X193	0	#NUM!
C09G12.8	X193	2.962025316	1.5665839714063
C09G12.9	X193	3.286486486	1.71654605292727
C09G4.1	X193	3.595959596	1.84637681088679
C09G4.2	X193	3.117370892	1.64032981112108
C09G4.3	X193	3.435164835	1.7803793279136
C09G4.5	X193	1	0
C09G5.1	X193	0	#NUM!
C09G5.2	X193	1.571428571	0.652076696579692
C09G5.3	X193	0	#NUM!
C09G5.4	X193	1.2	0.263034405833794
C09G5.6	X193	0	#NUM!
C09G5.7	X193	0	#NUM!
C09G5.8	X193	1	0
C09G9.1	X193	2.327231121	1.2186144943569
C09G9.2	X193	1.768558952	0.822574309675039
C09G9.4	X193	0	#NUM!
C09G9.5	X193	1.25	0.321928094887362
C09G9.6	X193	3.499565595	1.80717584987455
C09G9.7	X193	1	0
C09G9.8	X193	2	1
C09H10.1	X193	0	#NUM!
C09H10.10	X193	1.304347826	0.383328639551499
C09H10.2	X193	2.814985795	1.49312764241954
C09H10.3	X193	1.951260504	0.96440639867026
C09H10.5	X193	3.163109756	1.66134361650357
C09H10.6	X193	1.86377709	0.898229322065776
C09H10.7	X193	1	0
C09H10.8	X193	3.333333333	1.7369655941662
C09H10.9	X193	2	1
C09H5.2	X193	1.818181818	0.862496476250059
C09H5.3	X193	0	#NUM!
C09H5.4	X193	0	#NUM!
C09H5.5	X193	2	1
C09H5.6	X193	0	#NUM!
C09H5.7	X193	0	#NUM!
C09H6.1	X193	2.367346939	1.24327115101236
C09H6.2	X193	1.709677419	0.773724144176317
C09H6.3	X193	3.503267974	1.80870134776512
C10A4.1	X193	1.333333333	0.41503749927884
C10A4.10	X193	1.25	0.321928094887362
C10A4.3	X193	2	1
C10A4.4	X193	2.368421053	1.24392558288608
C10A4.5	X193	0	#NUM!
C10A4.6	X193	2	1
C10A4.7	X193	1	0
C10A4.8	X193	1.4	0.485426827170242
C10A4.9	X193	2.111111111	1.07800251200127
C10B5.1	X193	1.791666667	0.841302253980936
C10B5.3	X193	2.781954887	1.47609902501512
C10C5.1	X193	0	#NUM!
C10C5.2	X193	1.833333333	0.874469117916139
C10C5.3	X193	1.7	0.765534746362977
C10C5.4	X193	1.826086957	0.86875546672174
C10C5.5	X193	3.125	1.64385618977472
C10C5.6	X193	2.345238095	1.22973439667761
C10C5.7	X193	1.5	0.584962500721156
C10C6.1	X193	2.328767123	1.21956637725768
C10C6.2	X193	0	#NUM!
C10C6.3	X193	0	#NUM!
C10C6.5	X193	2.281690141	1.19010288337994
C10C6.6	X193	2.620111732	1.38962833525112
C10C6.7	X193	1.666666667	0.736965594166201
C10E2.1	X193	0	#NUM!
C10E2.2	X193	0	#NUM!
C10E2.3	X193	2.166666667	1.11547721741993
C10E2.4	X193	0	#NUM!
C10E2.6	X193	2.702020202	1.4340384612089
C10F3.1	X193	1.579831933	0.659771088369686
C10F3.2	X193	0	#NUM!
C10F3.3	X193	0	#NUM!
C10F3.4	X193	1.166666667	0.22239242133644
C10F3.5	X193	1.583333333	0.662965012722426
C10F3.6	X193	2.411764706	1.27008916336774
C10F3.7	X193	3	1.58496250072116
C10G11.1	X193	0	#NUM!
C10G11.10	X193	0	#NUM!
C10G11.5	X193	1.877697842	0.908964923846371
C10G11.6	X193	1.985507246	0.989507626182357
C10G11.7	X193	1.695488722	0.76170118775419
C10G11.8	X193	0	#NUM!
C10G11.9	X193	0	#NUM!
C10G6.1	X193	1.588235294	0.667424660913123
C10G8.1	X193	0	#NUM!
C10G8.3	X193	1.25	0.321928094887362
C10G8.4	X193	1.512903226	0.597319707241138
C10G8.5	X193	1.92	0.941106310946432
C10G8.6	X193	2	1
C10G8.7	X193	1	0
C10G8.8	X193	1.887850467	0.916744496350641
C10H11.1	X193	1.771929825	0.82532146858705
C10H11.10	X193	3.501573977	1.80800356727238
C10H11.3	X193	1	0
C10H11.4	X193	1.615384615	0.691877704637664
C10H11.5	X193	2	1
C10H11.6	X193	1.8	0.84799690655495
C10H11.7	X193	0	#NUM!
C10H11.8	X193	2.911764706	1.54189377882927
C11D2.2	X193	0	#NUM!
C11D2.3	X193	0	#NUM!
C11D2.4	X193	1.778688525	0.83081389488159
C11D2.6	X193	1.8	0.84799690655495
C11D2.7	X193	1.540540541	0.623436648535791
C11D9.1	X193	2	1
C11E4.1	X193	1.543478261	0.626185163447665
C11E4.2	X193	3	1.58496250072116
C11E4.4	X193	2	1
C11E4.6	X193	3.545454545	1.82597060022495
C11E4.7	X193	1.733333333	0.793549122532571
C11E4.8	X193	0	#NUM!
C11G10.1	X193	1.71875	0.78135971352466
C11G6.3	X193	1.851851852	0.888968687611255
C11G6.4	X193	3	1.58496250072116
C11H1.2	X193	1.6	0.678071905112638
C11H1.3	X193	2.625	1.39231742277876
C11H1.4	X193	1.2	0.263034405833794
C11H1.5	X193	0	#NUM!
C11H1.7	X193	1.666666667	0.736965594166201
C11H1.9	X193	1.814814815	0.859822341951736
C12C8.1	X193	2	1
C12C8.2	X193	2.286956522	1.19342893834793
C12C8.3	X193	3.081707317	1.62372984943933
C12D12.1	X193	2.258992806	1.17567967616812
C12D12.2	X193	2.484076433	1.31270956485798
C12D12.3	X193	1	0
C12D12.5	X193	2	1
C12D5.10	X193	0	#NUM!
C12D5.11	X193	0	#NUM!
C12D5.2	X193	2.333333333	1.22239242133645
C12D5.3	X193	0	#NUM!
C12D5.4	X193	0	#NUM!
C12D5.5	X193	2	1
C12D5.7	X193	1.555555556	0.637429920615287
C12D5.8	X193	1.75	0.807354922057604
C12D5.9	X193	0	#NUM!
C12D8.1	X193	1.653658537	0.725661363630893
C12D8.10	X193	3.55187638	1.82858137067721
C12D8.11	X193	1.692810458	0.759420444993894
C12D8.12	X193	0	#NUM!
C12D8.13	X193	0	#NUM!
C12D8.15	X193	0	#NUM!
C12D8.16	X193	1	0
C12D8.18	X193	1	0
C12D8.19	X193	0	#NUM!
C12D8.5	X193	2.1875	1.12928301694497
C12D8.9	X193	0	#NUM!
C13A10.1	X193	1.333333333	0.41503749927884
C13A10.2	X193	1.818181818	0.862496476250059
C13A2.3	X193	0	#NUM!
C13A2.9	X193	0	#NUM!
C13B4.1	X193	1.693877551	0.76032958723171
C13B4.2	X193	1.847368421	0.885471611973612
C13B7.2	X193	0	#NUM!
C13B7.6	X193	1.341085271	0.423400972213461
C13B9.1	X193	1.346153846	0.428843298803868
C13B9.2	X193	1.5	0.584962500721156
C13B9.3	X193	2.145962733	1.10162502227364
C13B9.4	X193	3.208333333	1.68182403997374
C13C12.1	X193	1.647058824	0.719892080807263
C13C12.2	X193	0	#NUM!
C13C4.1	X193	1	0
C13C4.2	X193	1.625	0.700439718141092
C13C4.3	X193	4	2
C13C4.4	X193	1.5	0.584962500721156
C13C4.5	X193	1.352941176	0.436099114806665
C13C4.6	X193	1	0
C13C4.7	X193	1	0
C13D9.1	X193	1.771428571	0.824913293441908
C13D9.2	X193	1.5	0.584962500721156
C13D9.3	X193	0	#NUM!
C13D9.4	X193	0	#NUM!
C13D9.6	X193	0	#NUM!
C13D9.7	X193	0	#NUM!
C13D9.8	X193	0	#NUM!
C13D9.9	X193	2	1
C13E3.1	X193	0	#NUM!
C13F10.1	X193	1.652173913	0.724365557386565
C13F10.1b	X193	0	#NUM!
C13F10.2	X193	2.642857143	1.40209844357134
C13F10.4	X193	1.653846154	0.725825036561003
C13F10.5	X193	1.574712644	0.655088587111798
C13F10.6	X193	2.024193548	1.01734724356389
C13F10.7	X193	2.925399645	1.54863372764612
C13G3.1	X193	2.878787879	1.52546148897249
C13G3.2	X193	1.882352941	0.91253715874966
C13G3.3	X193	2.68914956	1.42714999457088
C13G5.1	X193	5	2.32192809488736
C13G5.2	X193	1.657894737	0.729352410056326
C14A11.2	X193	0	#NUM!
C14A11.5	X193	0	#NUM!
C14A11.6	X193	1	0
C14A11.7	X193	1	0
C14A11.9	X193	3.117647059	1.64045761331286
C14A4.1	X193	1.483695652	0.569195184862837
C14A4.10	X193	1.595041322	0.673593799993477
C14A4.11	X193	2.395225464	1.26016146421219
C14A4.12	X193	2	1
C14A4.13	X193	0	#NUM!
C14A4.14	X193	1.57	0.650764559116902
C14A4.15	X193	0	#NUM!
C14A4.2	X193	1.575221239	0.655554468551207
C14A4.3	X193	2.520661157	1.33380219517565
C14A4.4	X193	1.756097561	0.812372996824221
C14A4.5	X193	1.641221374	0.714769848052009
C14A4.6	X193	1.909090909	0.932885804141456
C14A4.7	X193	1.529411765	0.612976876890751
C14A4.8	X193	0	#NUM!
C14A4.9	X193	0	#NUM!
C14A6.1	X193	1.4	0.485426827170242
C14A6.13	X193	0	#NUM!
C14A6.2	X193	0	#NUM!
C14A6.3	X193	0	#NUM!
C14A6.5	X193	0	#NUM!
C14A6.6	X193	0	#NUM!
C14A6.7	X193	0	#NUM!
C14A6.8	X193	0	#NUM!
C14B1.1	X193	1.572298326	0.652874978542727
C14B1.10	X193	1.956521739	0.968291140272658
C14B1.2	X193	2.497279652	1.32035738701214
C14B1.3	X193	2.788135593	1.4793007243734
C14B1.4	X193	2.434679335	1.28373177132641
C14B1.5	X193	1.623762376	0.699340521866286
C14B1.6	X193	1.666666667	0.736965594166201
C14B1.8	X193	1.616666667	0.693022246578603
C14B1.9	X193	2.227272727	1.15527822547791
C14B4.2	X193	2.366666667	1.24285652389616
C14B9.1	X193	3.079136691	1.62252591367764
C14B9.10	X193	1.969473684	0.977810140022469
C14B9.2	X193	1.6875	0.754887502163469
C14B9.3	X193	2.285714286	1.19264507794239
C14B9.4	X193	3.534482759	1.82149910437787
C14B9.6	X193	4.642857143	2.21501289097085
C14B9.7	X193	4.139541547	2.04947099862011
C14B9.8	X193	1.1	0.137503523749935
C14C10.1	X193	0	#NUM!
C14C10.2	X193	2.256756757	1.1742509268451
C14C10.3	X193	1.838709677	0.878693703777863
C14C10.4	X193	1.86	0.895302621333307
C14C10.5	X193	2.857142857	1.51457317282975
C14C10.6	X193	1.612244898	0.689070904061891
C14C10.7	X193	1.666666667	0.736965594166201
C14C11.1	X193	1	0
C14C11.2	X193	0	#NUM!
C14C11.3	X193	1.090909091	0.125530882083858
C14C11.4	X193	1	0
C14C11.5	X193	0	#NUM!
C14C11.6	X193	1.704402516	0.769266086069516
C14C11.7	X193	2.2	1.13750352374994
C14C11.8	X193	5	2.32192809488736
C14C6.1	X193	0	#NUM!
C14C6.10	X193	0	#NUM!
C14C6.12	X193	1	0
C14C6.13	X193	0	#NUM!
C14C6.2	X193	1.670212766	0.740031897213984
C14C6.4	X193	1	0
C14C6.5	X193	1.58974359	0.668794091524618
C14E2.6	X193	0	#NUM!
C14E2.7	X193	0	#NUM!
C14F11.1	X193	1.779126214	0.831168860950591
C14F11.2	X193	1.25	0.321928094887362
C14F11.3	X193	1.5	0.584962500721156
C14F11.4	X193	1.884057971	0.913843356250284
C14F11.5	X193	1.812227074	0.857763738137337
C14F11.6	X193	1	0
C14F11.7	X193	0	#NUM!
C14F5.1	X193	2.979591837	1.57511471476481
C14F5.2	X193	2.285714286	1.19264507794239
C14F5.3	X193	1.595744681	0.67422983881824
C14F5.4	X193	1.4	0.485426827170242
C14F5.5	X193	3.336996337	1.7385501028822
C14H10.1	X193	2.421768707	1.27606108613003
C14H10.2	X193	2.888888889	1.53051471669878
C14H10.3	X193	2.333333333	1.22239242133645
C14H10.4	X193	0	#NUM!
C15A11.2	X193	0	#NUM!
C15A11.3	X193	0	#NUM!
C15A11.4	X193	1.5	0.584962500721156
C15A11.7	X193	1.8	0.84799690655495
C15A7.1	X193	3	1.58496250072116
C15A7.2	X193	0	#NUM!
C15A7.4	X193	0	#NUM!
C15B12.1	X193	4	2
C15B12.2	X193	0	#NUM!
C15B12.4	X193	2.333333333	1.22239242133645
C15B12.5	X193	1	0
C15B12.6	X193	1.5	0.584962500721156
C15B12.7	X193	2.842105263	1.50695998871988
C15B12.8	X193	1.5	0.584962500721156
C15C6.1	X193	1.857142857	0.893084796083483
C15C6.2	X193	1.4	0.485426827170242
C15C6.3	X193	1.964285714	0.974004791467053
C15C6.4	X193	1.797297297	0.845829069872234
C15C7.2	X193	1.933333333	0.951090399519051
C15C7.4	X193	2.333333333	1.22239242133645
C15C7.5	X193	1.620253165	0.696219251822895
C15C7.6	X193	1.333333333	0.41503749927884
C15C7.7	X193	2.02	1.01435529297707
C15C8.1	X193	4	2
C15C8.2	X193	1	0
C15C8.3	X193	1.698591549	0.764338977508036
C15C8.4	X193	1.844155844	0.882960578809778
C15C8.5	X193	0	#NUM!
C15C8.6	X193	1.2	0.263034405833794
C15C8.7	X193	2.847434119	1.50966246286777
C15F1.1	X193	1.84	0.879705766282288
C15F1.2	X193	0	#NUM!
C15F1.3	X193	2.16091954	1.11164535582891
C15F1.4	X193	1.432098765	0.518130992242939
C15F1.5	X193	1.416666667	0.502500340529177
C15F1.6	X193	2.683287165	1.42400146002451
C15F1.7	X193	2.170779221	1.11821300403514
C15F1.8	X193	1.538461538	0.621488376746262
C15H11.1	X193	0	#NUM!
C15H11.11	X193	1	0
C15H11.13	X193	0	#NUM!
C15H11.2	X193	0	#NUM!
C15H11.3	X193	1.83106267	0.872681169935542
C15H11.4	X193	2.204745763	1.14061230293846
C15H11.5	X193	2.118644068	1.08314123530025
C15H11.6	X193	1.915178571	0.937478915441941
C15H11.8	X193	1.741176471	0.800062429491244
C15H11.9	X193	1.802631579	0.850104569516935
C15H7.3	X193	0	#NUM!
C15H7.4	X193	0	#NUM!
C15H9.1	X193	2	1
C15H9.11	X193	2.111111111	1.07800251200127
C15H9.2	X193	0	#NUM!
C15H9.3	X193	0	#NUM!
C15H9.4	X193	2.818181818	1.49476469174957
C15H9.5	X193	2.527777778	1.33786963875638
C15H9.6	X193	4.043329532	2.01554378845395
C15H9.7	X193	2.051948052	1.0369942074822
C15H9.8	X193	2.114285714	1.08017034868398
C15H9.9	X193	2.29868709	1.20081009161497
C16A11.1	X193	0	#NUM!
C16A11.2	X193	2.185185185	1.12775554719837
C16A11.3	X193	2.395480226	1.2603149044802
C16A11.4	X193	2.01754386	1.01260003677963
C16A11.5	X193	1.533333333	0.616671360448491
C16A11.6	X193	1.58	0.659924558402378
C16A11.7	X193	0	#NUM!
C16A11.9	X193	1.945945946	0.960471635813358
C16A3.1	X193	2.474358974	1.30705481840583
C16A3.10	X193	2.046753247	1.03333718387411
C16A3.2	X193	2.068181818	1.04836302156139
C16A3.3	X193	2.040816327	1.02914634565952
C16A3.4	X193	1.429065744	0.51507228891876
C16A3.5	X193	1.702163062	0.767369249034143
C16A3.6	X193	1.688888889	0.756074417113903
C16A3.7	X193	1.985507246	0.989507626182357
C16A3.8	X193	1.583333333	0.662965012722426
C16A3.9	X193	2.618486116	1.38873295542215
C16B8.1	X193	1.333333333	0.41503749927884
C16B8.2	X193	2	1
C16B8.3	X193	2.713080169	1.43993167842969
C16B8.4	X193	1.5	0.584962500721156
C16C10.1	X193	2.465671642	1.30198068607431
C16C10.10	X193	1.486111111	0.571541984958834
C16C10.11	X193	3.729094077	1.89882519352123
C16C10.12	X193	0	#NUM!
C16C10.13	X193	4	2
C16C10.2	X193	1.491666667	0.576925181655732
C16C10.3	X193	2.966501241	1.56876238618366
C16C10.4	X193	1.673846154	0.743166933334519
C16C10.5	X193	1.82078853	0.864563374942978
C16C10.6	X193	1.448275862	0.534336427651183
C16C10.7	X193	2.4656	1.30193876696534
C16C10.8	X193	1.824675325	0.867639779526021
C16C10.9	X193	0	#NUM!
C16C2.1	X193	2	1
C16C2.2	X193	1.5	0.584962500721156
C16C2.3	X193	1.715384615	0.778532086891846
C16C2.4	X193	1.788888889	0.839063781784935
C16C4.10	X193	0	#NUM!
C16C4.11	X193	0	#NUM!
C16C4.15	X193	0	#NUM!
C16C4.16	X193	0	#NUM!
C16C4.17	X193	0	#NUM!
C16C4.4	X193	1.8	0.84799690655495
C16C4.5	X193	5	2.32192809488736
C16C8.11	X193	1.820512821	0.864344900642433
C16C8.12	X193	2.146666667	1.10209818761873
C16C8.13	X193	1.666666667	0.736965594166201
C16C8.14	X193	1.6	0.678071905112638
C16C8.16	X193	1.654867257	0.726715497472442
C16C8.17	X193	2	1
C16C8.18	X193	0	#NUM!
C16C8.19	X193	0	#NUM!
C16C8.2	X193	8	3
C16C8.4	X193	1.594444444	0.673053830346009
C16C8.5	X193	1.816	0.860764202628828
C16D2.1	X193	0	#NUM!
C16D6.1	X193	2	1
C16D6.2	X193	0	#NUM!
C16D9.1	X193	0	#NUM!
C16D9.2	X193	1.75	0.807354922057604
C16D9.3	X193	0	#NUM!
C16D9.4	X193	1.8125	0.857980995127572
C16D9.5	X193	4	2
C16D9.6	X193	2	1
C16D9.7	X193	0	#NUM!
C16D9.8	X193	0	#NUM!
C16D9.9	X193	3.5	1.8073549220576
C16E9.1	X193	5	2.32192809488736
C16E9.2	X193	2	1
C16E9.4	X193	2	1
C16H3.1	X193	2.25	1.16992500144231
C16H3.2	X193	3.886725664	1.95855528170265
C16H3.3	X193	2.071428571	1.05062607306997
C17A2.1	X193	0	#NUM!
C17A2.5	X193	0	#NUM!
C17A2.8	X193	0	#NUM!
C17B7.10	X193	0	#NUM!
C17B7.11	X193	1.583333333	0.662965012722426
C17B7.12	X193	0	#NUM!
C17B7.2	X193	1.363636364	0.447458976971217
C17B7.3	X193	0	#NUM!
C17B7.4	X193	1	0
C17B7.5	X193	1	0
C17C3.1	X193	1.655737705	0.727474145188906
C17C3.10	X193	0	#NUM!
C17C3.11	X193	0	#NUM!
C17C3.15	X193	0	#NUM!
C17C3.18	X193	1.884955752	0.914530657810644
C17C3.19	X193	1.285714286	0.362570079384702
C17C3.3	X193	0	#NUM!
C17C3.4	X193	1	0
C17C3.6	X193	0	#NUM!
C17C3.9	X193	0	#NUM!
C17D12.1	X193	2.31316726	1.20986958769489
C17D12.2	X193	2.5	1.32192809488736
C17D12.5	X193	1	0
C17D12.6	X193	0	#NUM!
C17D12.7	X193	2.65248227	1.40734310748884
C17E4.1	X193	0	#NUM!
C17E4.10	X193	2.583333333	1.36923380966572
C17E4.11	X193	1.875	0.906890595608519
C17E4.2	X193	2.862068966	1.51705843621935
C17E4.3	X193	2.474437628	1.30710067720972
C17E4.4	X193	2.202702703	1.13927478860213
C17E4.5	X193	3.483457844	1.80052010431231
C17E4.6	X193	2.551724138	1.35147237050138
C17E4.9	X193	2.589861751	1.37287508777644
C17E7.11	X193	0	#NUM!
C17E7.12	X193	1.619318182	0.695386490414805
C17E7.13	X193	0	#NUM!
C17E7.3	X193	0	#NUM!
C17E7.4	X193	1.964102564	0.973870268175344
C17E7.6	X193	0	#NUM!
C17E7.7	X193	0	#NUM!
C17E7.8	X193	0	#NUM!
C17E7.9	X193	1.483870968	0.569365645670132
C17F3.1	X193	3	1.58496250072116
C17F4.1	X193	1	0
C17F4.10	X193	0	#NUM!
C17F4.11	X193	0	#NUM!
C17F4.12	X193	1.5	0.584962500721156
C17F4.2	X193	2.142857143	1.09953567355091
C17F4.5	X193	1.949579832	0.963163231819626
C17F4.6	X193	0	#NUM!
C17F4.7	X193	2.373779637	1.24718601298406
C17F4.8	X193	2.25	1.16992500144231
C17G1.2	X193	1.528846154	0.61244323714326
C17G1.3	X193	1.571428571	0.652076696579692
C17G1.4	X193	2.222222222	1.15200309344505
C17G1.5	X193	1.96	0.970853654340484
C17G1.6	X193	2.820512821	1.49595749466241
C17G1.7	X193	1.777777778	0.830074998557681
C17G1.8	X193	1.25	0.321928094887362
C17G10.1	X193	1.733333333	0.793549122532571
C17G10.2	X193	1.642857143	0.716207033999406
C17G10.3	X193	0	#NUM!
C17G10.4	X193	1.818965517	0.863118193579606
C17G10.5	X193	1.642691415	0.716061490993895
C17G10.6	X193	0	#NUM!
C17G10.7	X193	1.8125	0.857980995127572
C17G10.8	X193	1.771604938	0.825056923791059
C17G10.9	X193	2.818810512	1.4950864992147
C17H1.10	X193	0	#NUM!
C17H1.3	X193	0	#NUM!
C17H1.4	X193	0	#NUM!
C17H1.5	X193	0	#NUM!
C17H1.7	X193	0	#NUM!
C17H1.9	X193	0	#NUM!
C17H11.1	X193	0	#NUM!
C17H11.2	X193	2.409090909	1.2684888359259
C17H11.4	X193	0	#NUM!
C17H11.6	X193	3.511111111	1.81192765184743
C17H12.1	X193	2.658146965	1.41042087120847
C17H12.10	X193	1	0
C17H12.11	X193	1.345454545	0.428093652104284
C17H12.12	X193	0	#NUM!
C17H12.13	X193	2.62720403	1.39352824537681
C17H12.14	X193	1	0
C17H12.2	X193	2.475	1.30742852519225
C17H12.3	X193	0	#NUM!
C17H12.4	X193	1.522727273	0.606657571820473
C17H12.5	X193	0	#NUM!
C17H12.6	X193	1	0
C17H12.8	X193	1.288888889	0.366127898797888
C17H12.9	X193	2	1
C18A11.1	X193	1.96969697	0.977973693669994
C18A11.2	X193	1	0
C18A11.3	X193	2.096774194	1.06817150264157
C18A11.4	X193	1	0
C18A11.5	X193	2.25	1.16992500144231
C18A11.7	X193	2.754261364	1.46166546946949
C18A3.1	X193	1.753424658	0.810175441119977
C18A3.10	X193	1.333333333	0.41503749927884
C18A3.2	X193	1.852941176	0.889817082249571
C18A3.3	X193	1.660714286	0.731803889050422
C18A3.4	X193	3.026666667	1.59772979679503
C18A3.5	X193	3.143326039	1.65229192247445
C18A3.6	X193	2.161290323	1.11189288007089
C18A3.7	X193	0	#NUM!
C18A3.8	X193	5.2	2.37851162325373
C18A3.9	X193	1.785714286	0.836501267717116
C18B10.1	X193	0	#NUM!
C18B10.3	X193	0	#NUM!
C18B10.6	X193	0	#NUM!
C18B12.2	X193	4.833333333	2.27301849440642
C18B12.3	X193	0	#NUM!
C18B12.4	X193	3.258333333	1.70413420169883
C18B12.5	X193	2.25	1.16992500144231
C18B2.1	X193	0	#NUM!
C18B2.2	X193	0	#NUM!
C18B2.3	X193	1.803921569	0.851136614085517
C18B2.4	X193	2.278388278	1.18801362921074
C18B2.5	X193	1.93495935	0.952303257968699
C18B2.6	X193	0	#NUM!
C18C4.1	X193	0	#NUM!
C18C4.10	X193	2.115384615	1.08091999538356
C18C4.2	X193	0	#NUM!
C18C4.3	X193	1.333333333	0.41503749927884
C18C4.5	X193	2.133333333	1.09310940439148
C18C4.9	X193	0	#NUM!
C18D1.1	X193	2.691176471	1.4282369970337
C18D1.2	X193	2	1
C18D1.3	X193	2.387096774	1.25525705524207
C18D1.4	X193	0	#NUM!
C18D11.1	X193	2.653846154	1.40808473863708
C18D11.2	X193	1.357142857	0.440572591385974
C18D11.3	X193	1.454918033	0.540937876829153
C18D11.4	X193	2.324933687	1.21718956749087
C18D11.6	X193	0	#NUM!
C18D11.7	X193	0	#NUM!
C18D11.9	X193	1	0
C18D4.2	X193	0	#NUM!
C18D4.4	X193	0	#NUM!
C18D4.6	X193	1.9	0.925999418556223
C18D4.8	X193	0	#NUM!
C18E3.1	X193	1	0
C18E3.2	X193	1.391304348	0.47643804394298
C18E3.3	X193	2.291666667	1.1963972128035
C18E3.6	X193	1.388888889	0.473931188332403
C18E3.7	X193	1	0
C18E3.8	X193	2.067307692	1.04775313144837
C18E3.9	X193	2.448113208	1.29167027379468
C18E9.1	X193	2.071428571	1.05062607306997
C18E9.10	X193	2.807017544	1.48903808072262
C18E9.11	X193	1.927756654	0.946922947711034
C18E9.2	X193	1.849206349	0.886906221154357
C18E9.3	X193	2.5703125	1.36194377373524
C18E9.4	X193	1.743137255	0.801686171970911
C18E9.5	X193	1.545454545	0.628031222613037
C18E9.6	X193	2.842923795	1.50737542773012
C18E9.7	X193	0	#NUM!
C18E9.8	X193	0	#NUM!
C18E9.9	X193	1.593406593	0.672114449816235
C18F10.2	X193	0	#NUM!
C18F10.5	X193	0	#NUM!
C18F10.7	X193	1.836734694	0.877143252214466
C18F10.8	X193	0	#NUM!
C18F3.2	X193	1	0
C18F3.4	X193	1.5	0.584962500721156
C18G1.1	X193	1.5	0.584962500721156
C18G1.2	X193	2	1
C18G1.3	X193	0	#NUM!
C18G1.4	X193	1.614379085	0.690979388892026
C18G1.5	X193	1.956479691	0.968260134243346
C18G1.6	X193	0	#NUM!
C18G1.7	X193	0	#NUM!
C18G1.8	X193	0	#NUM!
C18G1.9	X193	0	#NUM!
C18H2.1	X193	0	#NUM!
C18H2.2	X193	1	0
C18H2.3	X193	0	#NUM!
C18H2.4	X193	0	#NUM!
C18H2.5	X193	0	#NUM!
C18H7.1	X193	0	#NUM!
C18H7.11	X193	1.4	0.485426827170242
C18H7.2	X193	0	#NUM!
C18H7.4	X193	0	#NUM!
C18H7.6	X193	0	#NUM!
C18H7.7	X193	0	#NUM!
C18H7.8	X193	0	#NUM!
C18H7.9	X193	0	#NUM!
C18H9.1	X193	0	#NUM!
C18H9.3	X193	2.050420168	1.03591957425494
C18H9.5	X193	1.3	0.37851162325373
C18H9.6	X193	1.62962963	0.70454411647382
C18H9.7	X193	2.333333333	1.22239242133645
C18H9.8	X193	1.5	0.584962500721156
C23F12.2	X193	2.688888889	1.42701014094492
C23F12.3	X193	1.5	0.584962500721156
C23F12.4	X193	1.56	0.641546029087524
C23G10.1	X193	1	0
C23G10.10	X193	0	#NUM!
C23G10.11	X193	0	#NUM!
C23G10.2	X193	1.724665392	0.786316487008433
C23G10.3	X193	1.542895442	0.625640297876984
C23G10.4	X193	2.267156863	1.18088421343217
C23G10.5	X193	2	1
C23G10.6	X193	1.75	0.807354922057604
C23G10.7	X193	1.73540856	0.795275350726424
C23G10.8	X193	1.905882353	0.930459066746918
C23H3.1	X193	1.846153846	0.884522782580059
C23H3.2	X193	2.606837607	1.38230071286684
C23H3.3	X193	1.359375	0.442943495848728
C23H3.4	X193	1.887931034	0.916806064473595
C23H3.5	X193	1.571428571	0.652076696579692
C23H3.7	X193	0	#NUM!
C23H3.9	X193	2.4	1.26303440583379
C23H4.1	X193	3.103846154	1.63405705024932
C23H4.2	X193	1	0
C23H4.3	X193	1.333333333	0.41503749927884
C23H4.4	X193	0	#NUM!
C23H4.6	X193	2	1
C23H4.7	X193	2	1
C23H4.8	X193	3	1.58496250072116
C23H5.1	X193	1.571428571	0.652076696579692
C23H5.11	X193	1.3	0.37851162325373
C23H5.12	X193	0	#NUM!
C23H5.2	X193	0	#NUM!
C23H5.3	X193	3	1.58496250072116
C23H5.7	X193	0	#NUM!
C23H5.8	X193	1.594366197	0.67298302843983
C23H5.9	X193	0	#NUM!
C24A1.1	X193	2.928571429	1.55019708256048
C24A1.2	X193	2.5	1.32192809488736
C24A1.3	X193	1.454545455	0.540568381362698
C24A11.1	X193	1	0
C24A11.8	X193	1.275862069	0.35147237050137
C24A11.9	X193	2.534031414	1.34143440923884
C24A3.2	X193	2.116402116	1.08161376555365
C24A3.4	X193	1.5	0.584962500721156
C24A3.6	X193	2	1
C24A3.8	X193	5	2.32192809488736
C24A8.1	X193	0	#NUM!
C24A8.4	X193	1.333333333	0.41503749927884
C24A8.5	X193	0	#NUM!
C24B5.1	X193	2.666666667	1.41503749927884
C24B5.2	X193	1.621301775	0.697152646678334
C24B5.3	X193	0	#NUM!
C24B5.4	X193	1.8	0.84799690655495
C24B5.5	X193	0	#NUM!
C24B9.11	X193	0	#NUM!
C24B9.12	X193	0	#NUM!
C24B9.3	X193	1.594594595	0.673189683732888
C24B9.4	X193	0	#NUM!
C24B9.5	X193	1	0
C24B9.9	X193	2	1
C24D10.1	X193	0	#NUM!
C24D10.2	X193	0	#NUM!
C24D10.4	X193	1.832089552	0.873490023856916
C24D10.5	X193	1.928571429	0.947532580105858
C24D10.6	X193	2.437823834	1.28559387546046
C24D10.7	X193	0	#NUM!
C24D10.8	X193	0	#NUM!
C24F3.1	X193	2.580524345	1.36766424101673
C24F3.2	X193	1.622222222	0.697971462550341
C24F3.3	X193	0	#NUM!
C24F3.4	X193	1.83908046	0.87898459903863
C24F3.5	X193	0	#NUM!
C24F3.6	X193	1.645128205	0.718200017817943
C24G6.1	X193	1.981283422	0.986435272418195
C24G6.2	X193	2.125	1.08746284125034
C24G6.3	X193	1.818181818	0.862496476250059
C24G6.4	X193	1.25	0.321928094887362
C24G6.6	X193	1.535714286	0.618909832644489
C24G6.7	X193	2	1
C24G6.8	X193	1.934375	0.951867504326902
C24G7.2	X193	1	0
C24G7.4	X193	2.142857143	1.09953567355091
C24H10.1	X193	1.6	0.678071905112638
C24H10.2	X193	2.475	1.30742852519225
C24H10.3	X193	0	#NUM!
C24H10.4	X193	1.333333333	0.41503749927884
C24H10.5	X193	4.181434599	2.06399799828823
C24H11.3	X193	0	#NUM!
C24H11.4	X193	0	#NUM!
C24H11.5	X193	2.008130081	1.00585272624544
C24H11.6	X193	1.791208791	0.84093351403238
C24H11.7	X193	1.77173913	0.825166198174063
C24H11.8	X193	0	#NUM!
C24H11.9	X193	1.769230769	0.823122237915913
C24H12.1	X193	0	#NUM!
C24H12.10	X193	0	#NUM!
C24H12.11	X193	0	#NUM!
C24H12.2	X193	0	#NUM!
C24H12.4	X193	1.808333333	0.854660636835958
C24H12.5	X193	1.431818182	0.517848304862618
C24H12.6	X193	0	#NUM!
C24H12.7	X193	0	#NUM!
C25A1.1	X193	2.562624254	1.35762195855612
C25A1.10	X193	0	#NUM!
C25A1.11	X193	2.09375	1.06608919045777
C25A1.12	X193	1.636904762	0.71097038563326
C25A1.13	X193	1.797979798	0.846376810886782
C25A1.15	X193	0	#NUM!
C25A1.16	X193	3.493230174	1.80456170716592
C25A1.2	X193	2	1
C25A1.3	X193	1.551724138	0.633872101202099
C25A1.4	X193	3.744610282	1.90481557887291
C25A1.5	X193	3.179696616	1.66888912043915
C25A1.7	X193	1.541666667	0.624490864907787
C25A1.8	X193	4.850611532	2.27816664383463
C25A1.9	X193	2	1
C25A11.1	X193	1	0
C25A11.2	X193	2.154929577	1.10764072318796
C25A6.1	X193	0	#NUM!
C25A8.2	X193	0	#NUM!
C25A8.4	X193	1.490566038	0.575860293613895
C25A8.5	X193	0	#NUM!
C25B8.1	X193	1	0
C25B8.3	X193	1.832197615	0.873575116313007
C25B8.4	X193	2.428571429	1.28010791919273
C25B8.5	X193	0	#NUM!
C25B8.6	X193	1.25	0.321928094887362
C25B8.7	X193	0	#NUM!
C25B8.8	X193	0	#NUM!
C25D7.10	X193	3.420454545	1.7741880581224
C25D7.12	X193	0	#NUM!
[truncated: 998,000+ more rows]
